# Supplementary material for: Vulture: cloud-enabled scalable mining of microbial reads in public scRNA-seq data
Source: Gigascience. 2024 Jan 9;13:giad117. doi: 10.1093/gigascience/giad117 (PMC10776309; doi:10.1093/gigascience/giad117)
Supplement: giad117_Supplemental_Files [file giad117_supplemental_files.zip]

Archive with 3 entries (3 files):
- SupplementaryFile1.docx
- SupplementrayTable1-6.xlsx
- SupplementrayTable7.csv
