# Supplementary material for: Vulture: cloud-enabled scalable mining of microbial reads in public scRNA-seq data
Source: Gigascience. 2024 Jan 9;13:giad117. doi: 10.1093/gigascience/giad117 (PMC10776309; doi:10.1093/gigascience/giad117)
Supplement: giad117_Supplemental_Files [file giad117_supplemental_files.zip › SupplementrayTable1-6.xlsx]

## Sheet: S1. SARS-CoV-2 infection 
Cell types	Enrichment score	Proportion	Adjusted p-value	p-value
SRP250732
CD4+ T	0.002675	0.0303	1	0.5091
CD8+ T	0.003007	0.0121	1	1
Epithelial	0.004637	0.0833	<0.0001	<0.0001
Macro	0.004871	0.0182	1	1
Mono	0.004237	0.0173	1	1
NK	0.001857	0.0115	1	0.9993
Neu	0.005145	0.0587	<0.0001	<0.0001
Plasma B	0.004617	0.0456	<0.0001	<0.0001
DC	0.003294	0.0158	1	1
SRP279746
Epithelial	0.004675	0.0012	1	0.4046
Macro	0.003758	0.0013	1	0.9992
Mono	0.00313	0.0015	1	1
NK	0.002682	0.0013	1	1
Neu	0.005471	0.0019	<0.0001	<0.0001
Plasma B	0	0	1	1

## Sheet: S2 HSV infection
Cell types	Enrichment score	Proportion	Adjusted p-value	p-value
SRP279746
Epithelial	0.001238	0.0031	0.96132	0.8011
Macro	0.001913	0.0037	0.0012	0.0002
Mono	0.001505	0.0044	0.115	0.0575
NK	0.001777	0.0039	0.0042	0.0014
Neu	0.001231	0.0051	1	1
Plasma B	0.000984	0	0.96132	0.7598

## Sheet: S3. hMPV infection 
Cell types	Enrichment score	Proportion	Adjusted p-value	p-value
SRP250732
CD4+ T	0.00060439	0.1093	1	1
CD8+ T	0.00095638	0.3624	<0.0001	<0.0001
Epithelial	0.000720727	0.0759	1	1
Marco	0.00114576	0.2581	<0.0001	<0.0001
Mono	0.00103934	0.2346	<0.0001	<0.0001
NK	0.000796324	0.404	<0.0001	<0.0001
Neu	0.000896286	0.1048	1	1
Plasma B	0.000573833	0.015	1	1
DC	0.000736219	0.0722	1	1

## Sheet: S4. HBV infection 
Cell types	Enrichment score	Proportion	Adjusted p-value	p-value
SRP136347
B cells	0.001301	0.0046	1	0.9958
Endothelial	0.002117	0.0064	1	0.9954
Fibroblast	0.001942	0.0064	1	0.9896
Hepatocyte	0.003583	0.0098	<0.0001	<0.0001
Myeloid	0.002117	0.0043	1	1
T cells	0.002249	0.0041	1	1
SRP278381
B cells	1.38e-19	0.0002	1	1
Endothelial	0.00245	0.0027	1	1
Fibroblast	0.001206	0.0016	1	1
Hepatocyte	0.004524	0.0324	<0.0001	<0.0001
Myeloid	0.002109	0.0029	1	1
T cells	0.002374	0.001	1	1
SRP318499
B cells	0.000821	0.0422	1	1
Endothelial	0.000839	0.039	1	1
Fibroblast	0.000579	0.0274	1	1
Hepatocyte	0.001857	0.1533	<0.0001	<0.0001
Myeloid	0.001243	0.0477	1	1
T cells	0.001334	0.0351	1	1

## Sheet: S5. hepatocyte HBV infection  
Hepatocyte subtypes	Enrichment score	Proportion	Adjusted p-value	p-value
SRP136347
0	0.001419	0.1746	0.1183	0.0338
1	0.000997	0.0341	1	1
2	0.00122	0.0295	1	1
3	0.002167	0.1948	0	0
4	0.00142	0.0928	1	1
SRP278381
0	0.00488	0.2101	<0.0001	<0.0001
1	0.002635	0.0727	1	1
2	0.001877	0.0046	1	1
3	0.001957	0.0672	1	0.9992
4	0.002577	0.0518	1	1
SRP318499
0	0.004107	0.0328	<0.0001	<0.0001
1	0.003232	0.0064	1	1
2	0.002589	0.0073	1	1
3	0.000926	0.1389	0.0003	0.0001
4	0.002699	0.012	1	1

## Sheet: S6. H. pylori infection
Cell types	Enrichment score	Proportion	Adjusted p-value	p-value
SRP215370
B cells	0.012183	0.0028	1	0.932
Endothelial	0.014991	0.0099	0.003	0.0009
Enteroendocrine	1.17e-18	0.001	1	0.984
Fibroblast	0.019649	0.0154	<0.0001	<0.0001
Gland_mucous	0.014328	0.0026	1	0.9848
Goblet	1.17e-18	0.0007	1	0.9988
Macrophage	0.016109	0.0192	<0.0001	<0.0001
Mast	-0.19071	0	1	1
Pit mucous	0.022554	0.0028	1	1
T cells	0.013148	0.0052	0.642	0.2568
SRP261119
B cells	0.018981	0.0021	1	0.9872
Endothelial	0.007556	0.0024	1	0.6366
Enteroendocrine	0.010316	0.0052	0.215	0.043
Fibroblast	0.007556	0.0015	1	0.9507
Gland_mucous	0.009763	0.0021	1	0.7916
Goblet	-0.16922	0	1	1
Macrophage	0.014721	0.0032	0.695	0.2085
Mast	0.006508	0.0024	1	0.656
Pit mucous	0.020573	0.0047	<0.0001	<0.0001
T cells	0.014512	0.0014	1	1
