# Supplementary material for: Vulture: cloud-enabled scalable mining of microbial reads in public scRNA-seq data
Source: Gigascience. 2024 Jan 9;13:giad117. doi: 10.1093/gigascience/giad117 (PMC10776309; doi:10.1093/gigascience/giad117)
Supplement: giad117_Supplemental_Files [file giad117_supplemental_files.zip › SupplementrayTable7.csv]

names	score	logfoldchanges	pvals	pvals_adj
S100A9	71.90808	2.276326	0	0
FOLR3	59.55413	5.2713213	0	0
FCN1	58.37226	1.9575986	0	0
S100A12	53.85734	3.2498684	0	0
IDO1	53.34938	2.0190303	0	0
IL1RN	52.9848	1.6150918	0	0
APOBEC3A	51.874058	1.6848621	0	0
S100A8	51.61548	1.797486	0	0
SAT1	50.069736	0.8384522	0	0
HSPA1B	48.646935	3.112478	0	0
CLU	47.49405	2.0426073	0	0
TYMP	47.06121	0.9514839	0	0
NINJ1	47.01433	1.4553145	0	0
MT-ND3	46.750862	1.0451238	0	0
DNAJB1	46.712406	2.7366304	0	0
M2.gene-D1Y22-gp5	46.51908	4.8147297	0	0
HSPA1A	46.15403	2.0976312	0	0
RPL13P12	46.03481	1.8539505	0	0
SLC25A37	45.403126	1.7475162	0	0
MT-RNR2	44.235516	0.77056587	0	0
MT-ND1	44.139095	0.91120064	0	0
MT-ATP6	44.00984	1.0014584	0	0
ANPEP	43.806953	2.0013824	0	0
IRF1	43.68446	1.4689944	0	0
N.gene-D1Y22-gp1	43.499092	4.704615	0	0
AC124319.1	43.47072	1.1000957	0	0
MT-ATP8	43.2601	1.2203559	0	0
M.gene-D1Y22-gp3	42.841007	4.7095428	0	0
WARS	42.474518	1.311108	0	0
VAMP5	42.2164	1.0677432	0	0
HSPA6	41.381027	3.5017166	0	0
P.gene-D1Y22-gp2	40.58018	4.8361993	0	0
C15orf48	40.408867	1.2110347	0	0
CYBA	38.532043	0.82578194	0	0
SOCS1	38.22555	1.6732963	5.21E-303	2.92E-300
ANKRD22	38.132187	1.342029	1.45E-303	8.26E-301
SOD2	37.94292	1.0389781	1.74E-302	9.60E-300
HSPH1	37.861652	1.8026178	3.11E-295	1.60E-292
ACSL1	37.841408	1.2339938	2.92E-299	1.59E-296
CCRL2	37.305912	1.3738393	1.64E-290	8.21E-288
SH3BGRL3	37.217735	0.6403692	2.21E-292	1.12E-289
FKBP4	37.18105	2.1642647	6.75E-284	3.14E-281
UBC	37.02532	0.8687012	8.28E-289	4.10E-286
TXNIP	37.00683	1.1607518	5.11E-288	2.50E-285
HLA-B	36.7067	0.511206	6.31E-285	3.01E-282
LSP1	36.424152	1.3692147	1.01E-277	4.55E-275
CCL2	35.8886	1.2441607	3.18E-272	1.41E-269
MT-ND4	35.5992	0.79991984	9.23E-269	4.01E-266
CYP1B1	35.218613	2.1686287	9.27E-257	3.81E-254
BAG3	34.988358	3.2735703	9.94E-251	3.92E-248
PSMB9	34.910305	0.88455	3.62E-258	1.52E-255
RPS9	34.814896	0.84584725	6.48E-257	2.69E-254
GBP5	34.76698	1.0899668	2.22E-255	9.02E-253
GCH1	34.709187	1.1675454	4.06E-254	1.63E-251
CKAP4	33.934536	1.4934653	3.09E-242	1.19E-239
CCL3	33.622623	1.1046312	5.99E-240	2.27E-237
ISG15	33.393368	0.6884812	6.23E-237	2.32E-234
MT-CO3	33.27485	0.7854388	8.62E-236	3.17E-233
TYROBP	33.23112	0.50896287	2.27E-235	8.28E-233
PIM1	33.17629	1.3439683	4.05E-232	1.45E-229
PLEK	33.155277	0.9333466	2.95E-233	1.07E-230
PLAAT4	32.39065	1.0990981	1.46E-222	5.04E-220
SMCO4	32.30094	1.1383305	1.85E-221	6.33E-219
STAT1	32.086838	0.8553816	2.45E-219	8.32E-217
F.gene-D1Y22-gp4	31.866085	4.4441285	4.54E-210	1.44E-207
FFAR2	31.744787	1.8278047	4.71E-212	1.54E-209
IFNGR2	31.674026	1.0639328	2.69E-213	8.97E-211
TIFA	31.672518	2.1565337	1.95E-210	6.24E-208
SNX10	31.627895	0.90471846	2.81E-213	9.30E-211
SERPINA1	31.26493	0.79798657	6.35E-209	2.00E-206
TAP1	31.202305	0.88307494	9.55E-208	2.95E-205
HIST1H2AC	30.800755	1.75166	4.33E-200	1.29E-197
MT-CYB	30.30951	0.7691928	6.83E-197	2.02E-194
GBP1	30.12696	0.76935714	2.88E-194	8.44E-192
HLA-E	29.916464	0.61817473	4.36E-192	1.25E-189
JUNB	29.6535	0.90060633	2.66E-188	7.52E-186
FOS	29.423632	0.85104686	8.63E-186	2.40E-183
DNAJA4	29.30803	2.3574598	9.52E-181	2.61E-178
G.gene-D1Y22-gp7	28.995548	4.7497654	7.86E-176	2.07E-173
STXBP2	28.83953	0.92787427	2.03E-178	5.41E-176
HLA-C	28.811655	0.42821312	1.11E-178	2.98E-176
AC020916.1	28.68065	1.2340572	8.18E-176	2.13E-173
HSP90AA1	28.628254	0.81688607	2.50E-175	6.48E-173
GSDMD	28.601322	1.2587308	8.39E-175	2.16E-172
RILPL2	28.54192	1.2470002	4.04E-174	1.03E-171
CBWD2	28.454828	1.1096282	2.41E-173	6.08E-171
MTATP6P1	28.44128	0.8457644	6.63E-174	1.69E-171
TNFAIP2	28.368357	1.1453259	3.89E-172	9.75E-170
SLAMF7	28.322798	1.1045783	8.34E-172	2.08E-169
CLEC5A	28.302036	1.4999311	7.34E-171	1.78E-168
GLUL	28.2639	0.6462701	8.90E-172	2.21E-169
HMGA1	28.162895	1.0016708	4.02E-170	9.72E-168
PSTPIP2	28.033218	1.3894175	5.73E-168	1.33E-165
SRGN	28.018827	0.52624327	3.97E-169	9.41E-167
PRELID1	28.007057	0.8647314	1.43E-168	3.34E-166
GRINA	27.964489	0.7674767	2.93E-168	6.82E-166
CCL7	27.913448	1.1673064	3.75E-167	8.63E-165
SH.gene-D1Y22-gp6	27.529093	4.3416066	1.38E-159	2.99E-157
SPHK1	27.465078	1.0474654	5.63E-162	1.26E-159
BACH1	27.29382	1.070484	5.75E-160	1.26E-157
GBP4	27.168676	0.83161366	5.20E-159	1.12E-156
CARD16	27.154995	0.831358	6.54E-159	1.40E-156
G0S2	27.030754	1.8630221	1.19E-155	2.52E-153
BID	26.85703	1.161434	5.61E-155	1.18E-152
DNAJA1	26.674793	0.78845966	1.87E-153	3.90E-151
ACOD1	26.60441	3.4728808	6.08E-150	1.22E-147
ALAS1	26.584452	1.5616946	2.06E-151	4.24E-149
LMNB1	26.51836	1.296277	4.57E-151	9.35E-149
H3F3A	26.41861	0.5753712	7.34E-151	1.49E-148
PFN1	26.29694	0.525442	1.45E-149	2.91E-147
SERPINH1	25.914661	2.136766	3.27E-143	6.26E-141
LILRA5	25.812143	1.0572028	1.37E-143	2.64E-141
IRF7	25.783218	0.71106666	8.50E-144	1.64E-141
CYTOR	25.686352	1.1169889	3.30E-142	6.22E-140
MT2A	25.602312	0.6305385	8.65E-142	1.62E-139
HSPB1	25.552843	0.99076414	2.10E-140	3.91E-138
ATP6V1B2	25.494022	0.73657364	1.15E-140	2.14E-138
CDKN1A	25.461187	0.7694147	2.58E-140	4.78E-138
PSMB3	25.376093	0.7293527	1.96E-139	3.58E-137
CCL3L1	25.284348	0.9919555	2.68E-138	4.82E-136
HLA-DRB6	25.231672	1.159077	2.01E-137	3.56E-135
CTSC	25.034323	0.72187626	1.04E-135	1.82E-133
CARD19	24.85411	1.336367	3.25E-133	5.51E-131
HSPD1	24.852324	1.1182364	4.35E-133	7.35E-131
CD274	24.800554	1.043525	5.16E-133	8.63E-131
TMSB10	24.610373	0.24212225	1.54E-131	2.55E-129
MT-CO1	24.554707	0.47501743	4.23E-131	6.96E-129
LPCAT2	24.414175	1.1062424	5.76E-129	9.23E-127
CTSB	24.35908	0.51020277	5.46E-129	8.79E-127
MGAT1	24.06614	0.6899201	8.05E-126	1.28E-123
PIM3	23.939539	0.81263393	2.10E-124	3.29E-122
MIR4435-2HG	23.802744	1.1820086	1.10E-122	1.70E-120
HPSE	23.742613	0.95192415	2.56E-122	3.90E-120
ZFP36	23.574572	0.7071414	6.72E-121	1.02E-118
SIRPB1	23.567612	1.3936913	3.12E-120	4.68E-118
LY6E	23.510845	0.49384984	1.89E-120	2.86E-118
RPS16	23.449156	0.55845565	8.84E-120	1.31E-117
OLIG1	23.313824	3.0382545	1.03E-116	1.48E-114
HLA-F	23.285774	0.80886406	6.12E-118	8.97E-116
TIMP1	23.274519	0.698299	5.45E-118	8.01E-116
CXCL10	23.237309	0.90866524	1.47E-117	2.12E-115
FBXO6	23.203194	1.0165696	5.67E-117	8.18E-115
TNIP1	23.197445	1.2726918	1.18E-116	1.69E-114
LIMK2	23.000532	1.6164705	1.35E-114	1.91E-112
ATF5	22.971563	0.7841591	7.15E-115	1.01E-112
PSMB10	22.897642	0.7448335	3.29E-114	4.62E-112
S100A4	22.883696	0.62851405	3.42E-114	4.80E-112
CCL4	22.86085	0.99156505	9.13E-114	1.27E-111
NCF2	22.754427	0.7557215	7.91E-113	1.10E-110
CSF2RB	22.69521	0.8649571	3.75E-112	5.17E-110
TMEM70	22.659561	1.0234625	1.27E-111	1.75E-109
TLR2	22.603933	0.853828	2.76E-111	3.77E-109
RBCK1	22.602734	0.838391	2.75E-111	3.76E-109
TCIRG1	22.578642	0.7024124	3.66E-111	4.98E-109
LYN	22.56601	0.6190003	4.21E-111	5.71E-109
HAPLN3	22.532331	1.4510384	3.41E-110	4.59E-108
HIST1H1C	22.503254	1.6663096	1.08E-109	1.44E-107
DUSP2	22.473537	1.7016944	2.07E-109	2.76E-107
IKBKE	22.415142	1.4755113	4.51E-109	5.89E-107
TGFB1	22.393003	0.71814966	2.21E-109	2.92E-107
CLEC4E	22.375744	1.073061	6.07E-109	7.89E-107
TNFSF10	22.367964	0.6618869	3.36E-109	4.41E-107
EGR2	22.253633	1.0638106	8.52E-108	1.09E-105
NEAT1	22.239565	0.5270269	4.06E-108	5.21E-106
PPIF	22.237974	1.0484958	1.16E-107	1.47E-105
ISG20	22.213276	0.62520856	9.37E-108	1.19E-105
OAZ1	22.204893	0.4008181	8.07E-108	1.03E-105
ARPC2	22.102434	0.5255358	8.81E-107	1.11E-104
FLOT1	22.09018	0.700327	1.51E-106	1.89E-104
UPP1	22.026566	0.6701093	5.82E-106	7.25E-104
LCP2	22.021114	0.6969679	6.96E-106	8.65E-104
GBP2	21.928093	0.7006168	4.58E-105	5.64E-103
UBE2L6	21.897299	0.5635012	7.32E-105	8.98E-103
ARRDC4	21.813705	1.5377072	1.60E-103	1.94E-101
RIPK2	21.758158	0.8496969	2.32E-103	2.80E-101
TRAFD1	21.711277	1.0439233	7.73E-103	9.25E-101
DNAJB6	21.596136	0.8432018	7.13E-102	8.48E-100
CXCL9	21.427269	1.4685216	6.43E-100	7.51E-98
RAB5IF	21.415398	0.66584486	2.33E-100	2.75E-98
CD52	21.290731	0.7764519	3.47E-99	4.03E-97
APOL1	21.25069	1.043049	1.16E-98	1.34E-96
ZFAND2A	21.208668	1.3629415	6.70E-98	7.66E-96
SPI1	21.09906	0.55902374	1.39E-97	1.59E-95
MBOAT7	20.999397	1.1550088	2.52E-96	2.84E-94
APOL3	20.845505	1.2232761	6.04E-95	6.72E-93
FERMT3	20.790771	0.74506104	1.01E-94	1.12E-92
PKM	20.754631	0.57151634	1.67E-94	1.85E-92
SGTB	20.748056	1.068247	3.68E-94	4.05E-92
SH3BP2	20.697176	0.85278714	7.58E-94	8.32E-92
RBM3	20.624044	0.8806595	3.27E-93	3.58E-91
SOCS3	20.602192	0.8659754	5.41E-93	5.90E-91
HLA-A	20.54077	0.3481791	1.02E-92	1.11E-90
C1orf122	20.525383	0.9793553	2.79E-92	2.99E-90
PPA1	20.521229	0.8674	2.63E-92	2.83E-90
GADD45B	20.52091	0.7632336	2.77E-92	2.98E-90
AC015912.3	20.474108	0.8537463	6.90E-92	7.36E-90
CCL4L2	20.457054	0.8992258	9.12E-92	9.68E-90
CHORDC1	20.423887	1.1107435	2.73E-91	2.89E-89
ATP2B1-AS1	20.403355	0.92688876	2.97E-91	3.13E-89
RHOH	20.355223	1.396882	1.28E-90	1.35E-88
SLC5A3	20.347322	2.0090308	3.13E-90	3.26E-88
CFLAR	20.30929	0.6494596	1.45E-90	1.52E-88
RUNX1	20.283735	0.8317928	2.95E-90	3.09E-88
GK	20.232544	0.6888248	6.94E-90	7.19E-88
STIP1	20.189903	1.0533404	2.73E-89	2.82E-87
ARMH1	20.166264	1.5996854	5.74E-89	5.88E-87
BAZ1A	20.080517	0.63199806	1.31E-88	1.34E-86
SERPINB9	19.907858	0.9315471	5.41E-87	5.45E-85
SPPL2A	19.888517	0.68565834	5.72E-87	5.74E-85
TCP1	19.868448	1.0064924	1.36E-86	1.36E-84
SERPINB2	19.853285	3.0885973	8.20E-86	8.09E-84
CKS2	19.844797	1.3555633	3.37E-86	3.34E-84
PSMB8	19.77628	0.605082	4.75E-86	4.70E-84
APOBEC3B	19.697462	1.148755	3.65E-85	3.56E-83
LINC01943	19.694143	2.0228124	8.04E-85	7.81E-83
HSPA7	19.638422	2.4016738	3.99E-84	3.83E-82
ARL5B	19.582226	1.1230474	3.25E-84	3.13E-82
AHSA1	19.540268	1.0582337	7.42E-84	7.08E-82
CXCL11	19.508121	0.8649557	1.11E-83	1.05E-81
HIF1A	19.477896	0.6120249	1.54E-83	1.46E-81
DYNLT1	19.36757	0.50698507	1.09E-82	1.03E-80
CD38	19.25842	0.8262793	1.23E-81	1.15E-79
IFITM3	19.256178	0.26584592	8.32E-82	7.80E-80
HCK	19.23565	0.69904923	1.61E-81	1.51E-79
MT-ND2	19.154715	0.43181303	5.25E-81	4.85E-79
LAT2	19.009865	0.9462526	1.40E-79	1.28E-77
OLR1	18.925941	0.7284615	5.42E-79	4.92E-77
H3F3B	18.925896	0.34210533	4.02E-79	3.66E-77
BTG2	18.884916	1.1835175	1.72E-78	1.56E-76
CACYBP	18.863909	0.90141165	2.38E-78	2.15E-76
LINC00937	18.776789	2.1994307	2.42E-77	2.14E-75
MTF1	18.775991	1.201673	1.27E-77	1.13E-75
RPL18A	18.774319	0.48131946	7.17E-78	6.43E-76
RAB20	18.742228	0.71621567	1.69E-77	1.51E-75
SLC39A8	18.72461	0.87095076	2.72E-77	2.40E-75
FCGR1A	18.706203	0.5790406	2.71E-77	2.39E-75
TNFSF14	18.678368	2.356875	1.77E-76	1.53E-74
RELB	18.671413	0.8437144	6.75E-77	5.91E-75
GSR	18.655226	1.2059133	1.19E-76	1.04E-74
SLC27A3	18.584532	1.0978254	3.83E-76	3.29E-74
ICAM1	18.583456	0.7435573	3.07E-76	2.64E-74
NBN	18.581493	0.7691441	3.32E-76	2.86E-74
AK4	18.528605	1.6258966	1.59E-75	1.35E-73
TALDO1	18.521793	0.5932508	7.90E-76	6.77E-74
AC004687.1	18.474413	1.0270718	2.77E-75	2.35E-73
TM2D3	18.463436	1.0403093	3.33E-75	2.82E-73
MCL1	18.439869	0.51134527	3.39E-75	2.87E-73
CD82	18.403252	0.8209323	8.51E-75	7.18E-73
LILRA1	18.387545	1.6074573	1.85E-74	1.56E-72
ETV7	18.278671	0.9721459	8.76E-74	7.31E-72
NUCB1	18.245964	0.6319896	1.24E-73	1.03E-71
IL15RA	18.235273	0.8074488	1.69E-73	1.40E-71
MXD1	18.194658	0.763667	3.66E-73	3.02E-71
TAPBP	18.177399	0.586771	4.12E-73	3.39E-71
FCGR1CP	18.162825	1.0651424	7.26E-73	5.94E-71
HEIH	18.15802	1.1212169	8.53E-73	6.97E-71
GYPC	18.124546	0.8878293	1.23E-72	9.98E-71
TENT5A	18.117685	0.7417726	1.43E-72	1.16E-70
TPT1	18.077404	0.31935036	2.20E-72	1.78E-70
KLF10	18.029873	0.8147755	6.91E-72	5.55E-70
DRAP1	18.024462	0.49801812	5.75E-72	4.64E-70
RPS25	17.994041	0.47704324	9.70E-72	7.78E-70
COTL1	17.965687	0.53008497	1.73E-71	1.38E-69
SLC25A6	17.892546	0.6410914	6.64E-71	5.27E-69
TAGAP	17.848576	0.7164293	1.54E-70	1.22E-68
MT-ND4L	17.790796	0.481197	3.45E-70	2.70E-68
NCF4	17.750086	0.82393676	9.17E-70	7.17E-68
PLK3	17.720707	0.90922666	1.64E-69	1.27E-67
DRAM1	17.690424	0.6541809	2.40E-69	1.86E-67
SERTAD1	17.672165	0.77723724	3.54E-69	2.74E-67
NCF1	17.627378	0.6610046	7.42E-69	5.72E-67
IRF8	17.615723	0.8153124	9.53E-69	7.34E-67
IER5	17.469513	0.88426185	1.59E-67	1.20E-65
CFL1	17.464386	0.38001248	9.95E-68	7.55E-66
MT-RNR1	17.457838	0.32846397	1.05E-67	7.98E-66
GNB2	17.41351	0.49506217	2.51E-67	1.89E-65
SHKBP1	17.383656	0.7445447	4.93E-67	3.70E-65
HCST	17.266596	0.51536095	3.13E-66	2.33E-64
ITGAL	17.25669	1.2403053	5.53E-66	4.11E-64
ST3GAL5	17.220016	0.7259867	7.83E-66	5.81E-64
TRIM25	17.157288	0.7615159	2.38E-65	1.76E-63
CRYAB	17.142727	2.7694821	7.64E-65	5.59E-63
MLLT6	17.138897	1.1295736	3.84E-65	2.82E-63
PGD	17.12579	0.5831597	3.61E-65	2.65E-63
NFKBID	17.100523	1.1873865	7.88E-65	5.74E-63
SELENOH	17.093338	0.5553709	6.08E-65	4.46E-63
OGFR	17.080666	0.62903684	7.95E-65	5.78E-63
CFP	17.07116	1.4710128	1.38E-64	1.00E-62
MCEMP1	17.063978	0.91204643	1.08E-64	7.82E-63
DUSP6	17.033957	0.6007556	1.78E-64	1.29E-62
IVNS1ABP	17.017332	0.81813407	2.62E-64	1.87E-62
AC098591.1	16.999594	2.7638235	7.58E-64	5.40E-62
LACTB	16.987799	0.5540805	3.63E-64	2.59E-62
GMFG	16.85681	0.56805414	3.18E-63	2.25E-61
LILRB3	16.854773	0.5969988	3.47E-63	2.44E-61
RGS16	16.834742	3.058077	1.32E-62	9.18E-61
GPX4	16.831923	0.4120184	4.61E-63	3.23E-61
SLC16A3	16.828201	0.6437529	5.52E-63	3.85E-61
ARID5A	16.74579	0.7501267	2.27E-62	1.57E-60
OPTN	16.719158	0.60438097	3.30E-62	2.28E-60
NRROS	16.706354	0.78972816	4.43E-62	3.06E-60
CHMP2A	16.673843	0.62970734	6.91E-62	4.74E-60
CD300LB	16.54278	2.743457	1.42E-60	9.60E-59
STAT3	16.466202	0.5931436	2.02E-60	1.36E-58
RNF144B	16.454344	0.93265647	2.90E-60	1.95E-58
CALHM6	16.451103	0.54293084	2.53E-60	1.70E-58
HSPE1	16.435265	0.59788966	3.83E-60	2.57E-58
PLEKHO2	16.409388	0.7584951	5.58E-60	3.74E-58
TANK	16.372656	0.6258638	9.35E-60	6.23E-58
TNFSF13B	16.34608	0.41948727	1.31E-59	8.72E-58
CA2	16.345554	1.8389219	2.47E-59	1.63E-57
HIST1H2BC	16.336927	1.4071683	2.40E-59	1.59E-57
APOL4	16.329044	1.2739773	2.45E-59	1.62E-57
GRAMD1A	16.315138	1.1374425	2.97E-59	1.95E-57
ODF3B	16.30652	0.65224195	2.80E-59	1.84E-57
LITAF	16.232214	0.45346788	8.49E-59	5.55E-57
SEMA4D	16.22176	0.92483175	1.21E-58	7.87E-57
CALM3	16.196796	0.51429635	1.50E-58	9.80E-57
LYSMD2	16.114843	0.5809989	5.71E-58	3.70E-56
DENND3	16.105734	1.2679418	9.00E-58	5.83E-56
ZC3H12A	16.08422	1.1911178	1.23E-57	7.93E-56
ATF3	16.071896	0.6129389	1.19E-57	7.65E-56
SAT2	16.046083	0.6901888	1.85E-57	1.18E-55
IGSF6	16.044886	0.5025313	1.67E-57	1.08E-55
CD44	15.95883	0.43191618	6.28E-57	4.00E-55
JAK3	15.947068	1.1613575	1.03E-56	6.50E-55
IL17RA	15.908763	0.73961294	1.62E-56	1.02E-54
PARD6G-AS1	15.890271	4.9368067	5.48E-56	3.42E-54
CCR2	15.848613	2.2440653	6.76E-56	4.20E-54
BCL2A1	15.83792	0.39586952	4.22E-56	2.64E-54
SLA	15.832672	0.7254547	5.43E-56	3.40E-54
TMSB4X	15.8125725	0.2824804	6.06E-56	3.77E-54
ANXA2R	15.80132	0.88202316	9.26E-56	5.74E-54
MSRB1	15.797007	0.95561695	9.96E-56	6.16E-54
ATP6V0D1	15.760348	0.48912323	1.48E-55	9.12E-54
PARP10	15.74313	0.613908	2.04E-55	1.25E-53
FCGR2C	15.700271	1.6888812	5.86E-55	3.57E-53
CCT4	15.68303	0.6719579	5.51E-55	3.36E-53
SMCHD1	15.665206	0.5328755	6.63E-55	4.03E-53
FGR	15.627199	0.51244235	1.19E-54	7.19E-53
SH2B2	15.608649	1.0096713	1.90E-54	1.14E-52
SF3B5	15.593663	0.6468332	2.07E-54	1.24E-52
HNRNPLL	15.55511	0.7967253	4.02E-54	2.40E-52
SERF2	15.5268545	0.22977966	4.94E-54	2.95E-52
ATG3	15.449951	0.49638164	1.79E-53	1.07E-51
SLC2A3	15.421437	0.60917544	2.97E-53	1.76E-51
ADM	15.404569	0.7542468	4.06E-53	2.40E-51
CSF1	15.364928	0.99266714	7.95E-53	4.68E-51
LRRK2	15.33838	1.2166544	1.26E-52	7.37E-51
GNG10	15.299597	0.6597784	1.85E-52	1.08E-50
APOL2	15.295243	0.7625009	2.09E-52	1.22E-50
CDA	15.265261	1.6832526	4.34E-52	2.51E-50
LCP1	15.250297	0.44879863	3.69E-52	2.14E-50
NAMPT	15.177778	0.42981464	1.12E-51	6.45E-50
AL139246.5	15.175507	1.8464266	1.80E-51	1.03E-49
AC106865.1	15.170955	1.2068981	1.60E-51	9.22E-50
RAC2	15.159639	0.7061875	1.56E-51	8.97E-50
H1FX	15.13406	0.82161874	2.48E-51	1.42E-49
RIN2	15.132823	0.6137866	2.32E-51	1.33E-49
FHL3	15.026616	1.197384	1.32E-50	7.50E-49
HCFC1	15.011799	0.9210341	1.50E-50	8.56E-49
HBEGF	14.998844	0.9741007	1.95E-50	1.10E-48
RHBDF2	14.986562	0.7002437	2.09E-50	1.18E-48
C5orf56	14.965726	0.7641214	2.85E-50	1.61E-48
UBL5	14.962545	0.36998132	2.63E-50	1.48E-48
CDC42EP3	14.906906	0.8532903	7.30E-50	4.09E-48
KCNJ15	14.90348	1.4001334	8.60E-50	4.80E-48
ZC3HAV1	14.903086	0.57190543	6.95E-50	3.90E-48
PML	14.811639	0.5383665	2.61E-49	1.45E-47
CLEC4D	14.792722	1.7877207	4.83E-49	2.66E-47
SELL	14.790487	0.7901547	3.86E-49	2.13E-47
NFKBIE	14.731769	0.9480354	9.67E-49	5.30E-47
HSPA4	14.726636	0.7388891	9.88E-49	5.41E-47
TNFAIP8	14.723699	0.71366346	1.00E-48	5.49E-47
PTPN6	14.699805	0.46434596	1.31E-48	7.16E-47
PI3	14.689761	2.176916	2.54E-48	1.38E-46
CES1	14.685573	1.0418931	1.76E-48	9.60E-47
B3GNT8	14.641062	1.5577601	4.22E-48	2.29E-46
TAP2	14.633327	0.7101409	3.71E-48	2.01E-46
EEF1D	14.628587	0.40589574	3.58E-48	1.95E-46
TSC22D4	14.575301	0.81302434	8.80E-48	4.76E-46
ALDH1A2	14.566559	1.4312168	1.15E-47	6.23E-46
RNF19B	14.51018	0.5604467	2.12E-47	1.14E-45
PCGF5	14.465403	0.63790345	4.06E-47	2.18E-45
UNC119	14.459118	1.2751852	5.53E-47	2.97E-45
POLR2J3-ENSG00000285437.1	14.446297	1.2614589	6.35E-47	3.40E-45
SMAD3	14.424797	1.5358242	9.07E-47	4.81E-45
G6PD	14.422695	0.78685075	7.81E-47	4.16E-45
GCA	14.409055	0.52390236	8.83E-47	4.69E-45
TNFAIP6	14.285534	0.7317673	5.56E-46	2.93E-44
ADPRHL2	14.229725	0.82588005	1.20E-45	6.29E-44
NADK	14.193931	0.54545903	1.90E-45	9.91E-44
PDE4B	14.192998	0.76416945	2.04E-45	1.06E-43
MRPL14	14.19181	0.66614664	2.00E-45	1.04E-43
PHPT1	14.16171	0.65110695	3.05E-45	1.58E-43
RPL13	14.151265	0.33305135	3.28E-45	1.69E-43
RELA	14.149249	0.725078	3.72E-45	1.91E-43
TNFRSF14	14.129401	0.54834425	4.69E-45	2.40E-43
FPR1	14.124803	0.49784115	4.96E-45	2.53E-43
SNHG8	14.094996	0.79479283	8.06E-45	4.10E-43
ACTB	14.074571	0.24628866	1.08E-44	5.47E-43
CTSH	14.036951	0.47346124	1.68E-44	8.46E-43
CISH	14.029655	1.3089426	2.17E-44	1.09E-42
SNAP23	14.016215	0.7538292	2.46E-44	1.23E-42
NUP62	14.01055	0.6496139	2.54E-44	1.27E-42
DEDD2	14.002926	0.98427767	3.17E-44	1.58E-42
MGST1	13.977251	0.7421588	4.10E-44	2.04E-42
VCAN	13.962677	0.6286826	5.05E-44	2.50E-42
FNDC3B	13.962472	0.45530853	4.72E-44	2.34E-42
SRGAP2	13.948755	0.58446556	5.92E-44	2.92E-42
HIST1H2BK	13.922681	1.1138121	9.50E-44	4.67E-42
TREM1	13.901188	0.5337613	1.13E-43	5.53E-42
FCGR2B	13.839877	0.9381436	2.88E-43	1.40E-41
VASP	13.837209	0.5579915	2.70E-43	1.32E-41
WTAP	13.834152	0.58469075	2.88E-43	1.40E-41
COA6	13.815748	0.5662344	3.66E-43	1.77E-41
GPR35	13.813866	1.6342512	4.74E-43	2.29E-41
CD300A	13.796989	0.82770675	5.18E-43	2.50E-41
DUSP1	13.763389	0.3666698	7.19E-43	3.47E-41
DNAJB4	13.730281	1.2197096	1.42E-42	6.79E-41
SMIM25	13.7167845	0.46534953	1.40E-42	6.72E-41
HPCAL1	13.711776	0.6185723	1.54E-42	7.34E-41
PPP1R15A	13.7102	0.44364235	1.54E-42	7.34E-41
RPL27	13.702674	0.3760259	1.65E-42	7.86E-41
B4GALT5	13.673626	0.45725942	2.50E-42	1.19E-40
HCAR3	13.63038	1.2180882	5.52E-42	2.61E-40
CSRNP1	13.611685	0.65540403	6.06E-42	2.86E-40
ZYX	13.606626	0.45901865	6.23E-42	2.94E-40
FLT1	13.604993	1.018556	7.05E-42	3.31E-40
AC099343.3	13.600845	1.5093335	8.24E-42	3.87E-40
S1PR3	13.5682955	2.4874067	1.47E-41	6.84E-40
EXOSC4	13.561858	0.9161112	1.25E-41	5.85E-40
SNORD3A	13.556148	1.0654578	1.38E-41	6.45E-40
KARS	13.5302305	0.5802113	1.77E-41	8.26E-40
CIITA	13.490346	0.92202604	3.28E-41	1.52E-39
SLC30A1	13.429929	0.79148906	7.17E-41	3.31E-39
CD48	13.402678	0.44266522	9.53E-41	4.39E-39
IL1R2	13.392794	0.6045874	1.15E-40	5.29E-39
ETV6	13.379657	0.5235163	1.32E-40	6.06E-39
DHX58	13.374446	0.68642724	1.46E-40	6.70E-39
CLN8	13.3674965	0.85113674	1.69E-40	7.71E-39
CXorf38	13.342494	0.77202076	2.26E-40	1.03E-38
L.gene-D1Y22-gp8	13.338262	4.126039	3.63E-40	1.64E-38
EIF1	13.332859	0.29379034	2.34E-40	1.06E-38
MBP	13.293888	0.62734747	4.22E-40	1.90E-38
CDS2	13.289255	0.6792307	4.56E-40	2.05E-38
C4orf3	13.274066	0.3800516	5.16E-40	2.32E-38
HLA-DPB2	13.257331	1.8607787	8.50E-40	3.81E-38
LYST	13.250865	0.7069659	7.56E-40	3.39E-38
HERC5	13.216445	0.40516064	1.12E-39	5.02E-38
MRPL18	13.210741	0.69749063	1.30E-39	5.79E-38
AL445524.1	13.173746	1.001996	2.19E-39	9.76E-38
CYC1	13.171485	0.64507985	2.10E-39	9.36E-38
UBE2J1	13.138122	0.49926645	3.19E-39	1.42E-37
LINC01220	13.123638	1.9250793	4.85E-39	2.14E-37
TMA7	13.114295	0.3611992	4.21E-39	1.86E-37
QSOX1	13.066831	0.6819283	8.37E-39	3.69E-37
EXOC3L1	13.009409	1.1022528	1.90E-38	8.30E-37
SRSF7	12.9935465	0.5493976	2.10E-38	9.17E-37
CLK1	12.938227	0.625242	4.46E-38	1.94E-36
RAB7A	12.932794	0.3895142	4.45E-38	1.93E-36
NDUFS6	12.929174	0.5105589	4.78E-38	2.08E-36
NEK6	12.925873	0.77124053	5.20E-38	2.25E-36
EML2-AS1	12.82467	4.151102	2.77E-37	1.18E-35
MTCH1	12.802629	0.54072964	2.42E-37	1.04E-35
P2RX7	12.783081	0.501093	3.12E-37	1.33E-35
CHMP4B	12.777519	0.4670775	3.31E-37	1.41E-35
DDX58	12.767156	0.42335305	3.78E-37	1.61E-35
NAB2	12.764995	1.2494997	4.44E-37	1.88E-35
IER2	12.736439	0.43365148	5.49E-37	2.31E-35
RPL37A	12.718587	0.3216268	6.83E-37	2.88E-35
MIR503HG	12.710796	2.8900595	1.08E-36	4.54E-35
HS3ST1	12.704797	0.90939134	9.16E-37	3.85E-35
ARL8B	12.648224	0.4157646	1.69E-36	7.05E-35
PIK3AP1	12.640377	0.46196875	1.89E-36	7.86E-35
GNA15	12.576511	0.70612365	4.39E-36	1.81E-34
BST1	12.565978	0.72119844	4.98E-36	2.05E-34
PRRG4	12.530744	1.1452402	8.25E-36	3.37E-34
LST1	12.528813	0.39927426	7.52E-36	3.08E-34
IL4I1	12.526119	0.45132026	7.96E-36	3.26E-34
IFIT3	12.520591	0.31355104	8.39E-36	3.43E-34
SIGLEC12	12.463143	1.480273	1.98E-35	8.04E-34
TKT	12.44259	0.5302462	2.25E-35	9.11E-34
BIN2	12.439406	0.71755934	2.41E-35	9.77E-34
C19orf38	12.436325	0.7770295	2.52E-35	1.02E-33
MVP	12.410105	0.5182918	3.36E-35	1.35E-33
HLA-G	12.407994	0.4367393	3.41E-35	1.37E-33
ASCL2	12.377385	0.63602847	5.13E-35	2.06E-33
UBR4	12.370323	0.5798278	5.59E-35	2.24E-33
HES4	12.325136	0.5081997	9.70E-35	3.87E-33
LINC01410	12.319408	1.0592732	1.10E-34	4.37E-33
MAD2L2	12.302753	0.86760014	1.32E-34	5.24E-33
MAP2K3	12.298582	0.6296176	1.36E-34	5.38E-33
RAB24	12.282474	0.7612837	1.68E-34	6.66E-33
AC017002.3	12.27725	1.9096606	2.06E-34	8.11E-33
ITGB2	12.251499	0.37381312	2.33E-34	9.17E-33
SPTLC2	12.202695	0.5234648	4.30E-34	1.69E-32
YKT6	12.201236	0.6936331	4.47E-34	1.75E-32
IER5L	12.175195	1.08059	6.60E-34	2.56E-32
GRB2	12.1735735	0.32459316	5.93E-34	2.31E-32
DNAJC25-GNG10	12.1584015	0.72496504	7.52E-34	2.91E-32
ARRB2	12.15586	0.4468703	7.50E-34	2.91E-32
BAG1	12.095837	0.47458982	1.56E-33	6.01E-32
NAPA	12.089397	0.42337632	1.66E-33	6.42E-32
SLC25A25	12.078948	0.9077149	2.02E-33	7.79E-32
SNHG5	12.071334	0.7683745	2.15E-33	8.28E-32
SBNO2	12.055235	0.7432683	2.64E-33	1.01E-31
CD1D	12.032284	1.4097531	3.76E-33	1.43E-31
SERTAD3	12.011886	0.8212214	4.46E-33	1.70E-31
TNIP3	11.986238	1.4602984	6.53E-33	2.47E-31
BATF	11.983112	0.8345175	6.34E-33	2.40E-31
EFHD2	11.965313	0.42556477	7.44E-33	2.82E-31
ARF1	11.923335	0.36065507	1.21E-32	4.57E-31
4-Sep	11.907296	0.95693505	1.56E-32	5.85E-31
SQSTM1	11.9005785	0.34255618	1.59E-32	5.96E-31
AC092803.2	11.898007	1.1779045	1.82E-32	6.81E-31
RAB11FIP4	11.891074	1.7612832	2.07E-32	7.70E-31
DENND1B	11.888714	0.6037502	1.88E-32	7.03E-31
HELZ2	11.881607	0.50683475	2.04E-32	7.58E-31
CORO1A	11.872084	0.5133909	2.29E-32	8.48E-31
MAML2	11.855843	0.54680544	2.77E-32	1.03E-30
TXNRD1	11.8402605	0.57741475	3.36E-32	1.24E-30
AP5B1	11.836683	0.6562153	3.53E-32	1.30E-30
ZNF316	11.805121	1.1360584	5.40E-32	1.99E-30
CCNL1	11.779879	0.38937497	6.65E-32	2.44E-30
CLK3	11.767055	0.87857044	8.19E-32	3.00E-30
ILK	11.757659	0.58733094	8.82E-32	3.23E-30
U62317.4	11.725967	0.7775792	1.32E-31	4.82E-30
KCNE1	11.7229395	1.1172928	1.41E-31	5.15E-30
ICAM3	11.71041	0.9721868	1.61E-31	5.85E-30
SQOR	11.680548	0.3789719	2.13E-31	7.72E-30
EAF1	11.671652	0.59802246	2.42E-31	8.78E-30
NEDD9	11.666648	1.1530095	2.74E-31	9.89E-30
PYCARD	11.654013	0.38964587	2.90E-31	1.05E-29
ZNF267	11.620067	0.53593534	4.41E-31	1.58E-29
JMJD6	11.610088	0.81516254	5.07E-31	1.82E-29
VPS9D1	11.564531	0.92074215	8.63E-31	3.06E-29
RSRC2	11.557121	0.5266082	9.11E-31	3.22E-29
ANP32A	11.532984	0.56113464	1.21E-30	4.27E-29
TLE3	11.530939	0.73572457	1.26E-30	4.45E-29
SLC43A2	11.506389	0.45888308	1.62E-30	5.70E-29
RPL38	11.504891	0.30339512	1.61E-30	5.66E-29
SIRPAP1	11.501152	1.0595214	1.82E-30	6.36E-29
HOMER3	11.491543	0.8640042	2.03E-30	7.09E-29
ASGR2	11.471806	1.4793044	2.67E-30	9.32E-29
PAG1	11.458637	0.49049544	2.82E-30	9.83E-29
SHISA5	11.456853	0.44725227	2.84E-30	9.87E-29
RN7SL1	11.451417	1.0482577	3.29E-30	1.14E-28
ARHGDIA	11.449211	0.37811542	3.08E-30	1.07E-28
IRAK2	11.44535	1.0566783	3.47E-30	1.20E-28
SMAP2	11.426975	0.49279484	4.05E-30	1.40E-28
FCGR1B	11.425052	0.561602	4.15E-30	1.44E-28
AGTRAP	11.421236	0.45715135	4.29E-30	1.48E-28
CPD	11.4208555	0.65341765	4.40E-30	1.52E-28
CD300LF	11.418671	0.89753306	4.61E-30	1.59E-28
ARF5	11.393606	0.43600574	5.86E-30	2.01E-28
GABARAP	11.336154	0.24556185	1.10E-29	3.77E-28
BCL6	11.334603	0.50736165	1.16E-29	3.94E-28
PANK2	11.327672	0.6026333	1.25E-29	4.26E-28
MTPN	11.3225565	0.42249882	1.31E-29	4.44E-28
MLKL	11.303906	0.61421466	1.66E-29	5.60E-28
IL18BP	11.296995	0.6248273	1.79E-29	6.06E-28
ENGASE	11.290088	1.4998564	2.14E-29	7.16E-28
CASP1	11.289412	0.3792846	1.89E-29	6.38E-28
EWSR1	11.287617	0.4450658	1.95E-29	6.54E-28
FUBP1	11.280567	0.6794787	2.16E-29	7.23E-28
ANXA11	11.278888	0.43329012	2.14E-29	7.18E-28
H2AFX	11.274433	1.2123002	2.47E-29	8.22E-28
STAT5A	11.269123	0.7166436	2.46E-29	8.21E-28
TOP1	11.257532	0.4129085	2.73E-29	9.09E-28
FAM72A	11.25517	0.78428376	2.90E-29	9.64E-28
GPR84	11.2294445	0.7724227	3.88E-29	1.29E-27
SASH3	11.2200165	0.59939754	4.23E-29	1.40E-27
DENND1A	11.218207	0.8573257	4.42E-29	1.46E-27
PAX8-AS1	11.214211	0.8673538	4.62E-29	1.53E-27
PPP1R18	11.20504	0.40585402	4.92E-29	1.62E-27
DDX60L	11.187367	0.34662437	5.98E-29	1.96E-27
GCNT1	11.168264	0.79033124	7.71E-29	2.53E-27
PFKFB3	11.164535	0.5262899	7.86E-29	2.57E-27
FBXL14	11.156941	2.8447683	1.03E-28	3.37E-27
LILRA2	11.149041	0.6126233	9.35E-29	3.06E-27
IFIT2	11.131144	0.32731122	1.12E-28	3.64E-27
RSAD2	11.122063	0.30642113	1.23E-28	4.02E-27
CBX6	11.076684	0.82923687	2.13E-28	6.92E-27
STAT2	11.042716	0.34879518	2.98E-28	9.60E-27
ACCS	11.038769	1.7389712	3.51E-28	1.13E-26
ASGR1	11.036892	0.63739485	3.27E-28	1.05E-26
MKNK2	11.02881	0.77977324	3.66E-28	1.17E-26
ADAM19	11.019747	1.4154433	4.18E-28	1.34E-26
PPP1R11	11.017103	0.54742426	4.01E-28	1.29E-26
UBE2D3	11.003902	0.29857588	4.54E-28	1.45E-26
CALCOCO2	10.989788	0.48651358	5.41E-28	1.72E-26
RALY	10.981383	0.4821885	5.91E-28	1.88E-26
SGTA	10.978568	0.7897177	6.30E-28	2.00E-26
HK1	10.948391	0.5462613	8.58E-28	2.72E-26
YY1	10.94386	0.50172365	8.97E-28	2.84E-26
BAZ2A	10.937357	0.570801	9.69E-28	3.06E-26
TPST1	10.929816	1.0171939	1.09E-27	3.44E-26
RESF1	10.921452	0.49442533	1.15E-27	3.63E-26
ARHGAP27	10.919367	0.5463255	1.18E-27	3.71E-26
TNFRSF1B	10.912622	0.44084176	1.26E-27	3.96E-26
ETS2	10.872295	0.53646576	1.97E-27	6.18E-26
PTPRE	10.868793	0.36298668	2.03E-27	6.35E-26
MAP3K7CL	10.868457	0.6785584	2.08E-27	6.50E-26
C15orf39	10.853766	0.8991451	2.47E-27	7.71E-26
POLE4	10.827865	0.45189533	3.16E-27	9.81E-26
TRPC4AP	10.823134	0.6077033	3.37E-27	1.05E-25
U62317.1	10.79917	0.88023794	4.48E-27	1.39E-25
DDIT4	10.79354	1.0013869	4.94E-27	1.53E-25
AC023157.3	10.784398	1.2434378	5.41E-27	1.67E-25
CD93	10.768239	0.76553047	6.20E-27	1.90E-25
RYBP	10.7671175	0.6616943	6.22E-27	1.91E-25
KLHL25	10.760923	3.8401084	7.96E-27	2.43E-25
TXN	10.748234	0.28119272	7.44E-27	2.27E-25
PPP2R2A	10.747622	0.46179223	7.51E-27	2.30E-25
CEBPA	10.736939	0.9282002	8.73E-27	2.66E-25
EDN1	10.732974	1.9606384	9.95E-27	3.02E-25
CD53	10.711358	0.29586402	1.09E-26	3.32E-25
MFSD12	10.696368	0.50909495	1.31E-26	3.97E-25
STK40	10.69563	0.5577238	1.33E-26	4.02E-25
UBA52	10.68223	0.25246245	1.49E-26	4.49E-25
TPST2	10.659846	0.6060131	1.96E-26	5.89E-25
USPL1	10.6590605	0.88158053	2.02E-26	6.08E-25
USP15	10.643534	0.38728073	2.28E-26	6.85E-25
DEK	10.641558	0.30207315	2.31E-26	6.93E-25
PLAU	10.636573	0.70896983	2.57E-26	7.70E-25
MCUB	10.622287	0.38090134	2.86E-26	8.54E-25
ZNFX1	10.61434	0.37063968	3.11E-26	9.29E-25
KLHL6	10.611857	0.5645987	3.25E-26	9.71E-25
SDCBP	10.601171	0.25531298	3.54E-26	1.05E-24
CYBB	10.586115	0.32927936	4.19E-26	1.25E-24
HLX	10.575913	0.91442215	4.86E-26	1.45E-24
BCKDK	10.554785	0.56237125	5.91E-26	1.75E-24
HLA-DQB2	10.549737	1.042675	6.37E-26	1.89E-24
IL15	10.54874	0.64518803	6.35E-26	1.88E-24
TRIB1	10.545096	0.48741743	6.55E-26	1.94E-24
COX17	10.523747	0.30761796	8.05E-26	2.37E-24
SCIMP	10.497149	0.48034376	1.08E-25	3.16E-24
GGT5	10.491648	3.2383218	1.34E-25	3.91E-24
CLEC6A	10.46371	2.3483706	1.70E-25	4.97E-24
LINC00847	10.461741	0.87210983	1.62E-25	4.72E-24
GPBP1	10.446969	0.41130364	1.83E-25	5.31E-24
ADGRB1	10.407599	2.9793656	3.19E-25	9.22E-24
NSMAF	10.403422	0.56476897	2.91E-25	8.42E-24
KCNJ2	10.361065	1.4470972	4.79E-25	1.38E-23
ALDOA	10.341626	0.31080168	5.41E-25	1.55E-23
SLC22A16	10.340209	1.7805693	6.03E-25	1.72E-23
NR4A1	10.337552	0.79406786	5.97E-25	1.71E-23
MT1F	10.33461	0.8107297	6.01E-25	1.72E-23
ELOVL5	10.329711	0.5825678	6.26E-25	1.78E-23
PSMB4	10.328181	0.45025015	6.29E-25	1.79E-23
PLBD1	10.310767	0.46842617	7.57E-25	2.15E-23
PARP12	10.309427	0.3770116	7.62E-25	2.16E-23
TNFRSF10D	10.302641	1.1721662	8.65E-25	2.45E-23
BTG1	10.3023205	0.37391624	8.23E-25	2.34E-23
SGSH	10.301283	0.8402133	8.59E-25	2.43E-23
ELOC	10.3008	0.30908963	8.29E-25	2.35E-23
HSPA4L	10.284858	3.0002348	1.13E-24	3.19E-23
TOLLIP	10.273898	0.52659035	1.11E-24	3.13E-23
SLC7A11	10.259314	1.3526394	1.36E-24	3.82E-23
IFI35	10.248167	0.3018536	1.42E-24	4.00E-23
PPP4C	10.2399845	0.36061528	1.55E-24	4.36E-23
SLC1A3	10.230644	0.5761849	1.74E-24	4.87E-23
IL10RA	10.226904	0.35208568	1.78E-24	4.98E-23
JAK1	10.225834	0.36039802	1.80E-24	5.03E-23
HNRNPF	10.206622	0.3631999	2.19E-24	6.10E-23
CDIPT	10.203915	0.68698066	2.30E-24	6.40E-23
BET1L	10.203819	0.7781259	2.32E-24	6.46E-23
CAPZB	10.189647	0.32407844	2.60E-24	7.22E-23
ACADVL	10.177835	0.45693567	2.95E-24	8.20E-23
GTF2E2	10.167107	0.51043683	3.31E-24	9.18E-23
HSPA8	10.16286	0.3129439	3.45E-24	9.56E-23
CNPY3	10.137609	0.3952241	4.45E-24	1.23E-22
SPSB1	10.135768	0.9185419	4.68E-24	1.29E-22
TUBA4A	10.127908	1.1442927	5.14E-24	1.41E-22
RIPOR2	10.1113405	0.6548544	5.90E-24	1.62E-22
HBB	10.101424	1.9646329	7.11E-24	1.95E-22
MIR3945HG	10.094926	0.5192119	6.91E-24	1.90E-22
POLB	10.093411	1.0137243	7.22E-24	1.98E-22
GLT1D1	10.085994	0.8699667	7.69E-24	2.10E-22
TMEM131L	10.071177	1.1822504	9.11E-24	2.48E-22
HSPA1L	10.06215	2.7191813	1.09E-23	2.95E-22
DBI	10.054412	0.2942855	1.02E-23	2.78E-22
ACAP1	10.046223	0.92566085	1.16E-23	3.14E-22
KCTD12	10.029948	0.33453906	1.32E-23	3.57E-22
IL6R	9.9936075	0.46584415	1.91E-23	5.14E-22
MCTP2	9.9903555	1.4662056	2.08E-23	5.58E-22
POLR2E	9.950866	0.46782246	2.92E-23	7.81E-22
NQO2	9.948696	0.5244006	3.00E-23	8.02E-22
LAP3	9.943621	0.24820806	3.11E-23	8.28E-22
MFN1	9.936821	0.6596826	3.40E-23	9.05E-22
NT5C3B	9.934082	1.2601703	3.59E-23	9.55E-22
PPP4R2	9.929357	0.44225955	3.63E-23	9.64E-22
CSF3R	9.909341	0.42979836	4.43E-23	1.17E-21
POU2F2	9.908102	1.0076609	4.63E-23	1.23E-21
TOR1B	9.895864	0.48248768	5.07E-23	1.34E-21
GTPBP1	9.890651	0.60227937	5.38E-23	1.42E-21
TLR8	9.884569	0.77414185	5.75E-23	1.52E-21
EIF5A	9.86987	0.40727872	6.52E-23	1.72E-21
SNRPA1	9.869327	0.6536568	6.64E-23	1.75E-21
IGFBP7	9.868515	0.69500387	6.72E-23	1.77E-21
FAR2	9.86538	0.8934243	6.98E-23	1.84E-21
IL31RA	9.863803	1.3046603	7.26E-23	1.91E-21
LGALS9	9.859727	0.29777783	7.18E-23	1.89E-21
SLC11A1	9.855136	0.31347823	7.56E-23	1.98E-21
PITPNA	9.8398485	0.45483166	8.82E-23	2.31E-21
TOM1	9.834977	0.4595917	9.28E-23	2.42E-21
ITGAX	9.832637	0.37351912	9.46E-23	2.47E-21
AL512625.4	9.83024	0.86567664	9.90E-23	2.58E-21
RPL24	9.828501	0.24769865	9.72E-23	2.54E-21
C1orf43	9.80801	0.37051237	1.20E-22	3.13E-21
HLA-L	9.799258	0.3887199	1.31E-22	3.42E-21
IGKV3-20	9.797478	3.1049953	1.51E-22	3.92E-21
NLRC5	9.788516	0.5081788	1.47E-22	3.81E-21
NARF	9.768297	0.8760183	1.84E-22	4.74E-21
UBE2I	9.760511	0.39861766	1.92E-22	4.95E-21
IRF2	9.75766	0.38107035	1.97E-22	5.09E-21
BRK1	9.744902	0.3474663	2.22E-22	5.72E-21
HCLS1	9.740595	0.35546827	2.33E-22	5.99E-21
NOTCH1	9.7188425	0.7139754	2.93E-22	7.52E-21
MSN	9.717174	0.32073978	2.92E-22	7.49E-21
F5	9.710832	1.5007721	3.28E-22	8.41E-21
B3GNT5	9.692051	0.51567084	3.79E-22	9.68E-21
FGD3	9.657959	0.91643727	5.35E-22	1.36E-20
PILRA	9.654211	0.36407137	5.41E-22	1.38E-20
FCHSD2	9.64187	0.8770066	6.26E-22	1.59E-20
PARK7	9.633051	0.3608395	6.61E-22	1.68E-20
SZRD1	9.617217	0.43744725	7.75E-22	1.96E-20
P2RX4	9.60877	0.34406292	8.39E-22	2.12E-20
CISD3	9.60817	0.486077	8.48E-22	2.14E-20
NFKB2	9.604874	0.5159921	8.79E-22	2.22E-20
RNASE2	9.59437	0.49450222	9.71E-22	2.44E-20
TIMM10	9.584376	0.6243595	1.07E-21	2.69E-20
NLN	9.582048	0.6468843	1.10E-21	2.75E-20
CNN2	9.57145	0.54134154	1.21E-21	3.02E-20
MT1X	9.556348	0.54214144	1.41E-21	3.50E-20
ATP1B3	9.533776	0.3424677	1.73E-21	4.28E-20
RUFY4	9.524704	1.0519676	1.95E-21	4.84E-20
FPR2	9.518289	0.426508	2.01E-21	4.96E-20
TCTEX1D1	9.516861	1.5748947	2.14E-21	5.30E-20
FCRLB	9.513659	2.0127745	2.24E-21	5.54E-20
NKRF	9.50763	1.6362951	2.36E-21	5.82E-20
SCPEP1	9.506786	0.38832295	2.24E-21	5.53E-20
PGS1	9.506341	0.6664611	2.28E-21	5.62E-20
FCGR2A	9.5036335	0.30444923	2.30E-21	5.66E-20
FCGR3B	9.491255	0.5933055	2.64E-21	6.50E-20
EGR1	9.48999	0.78635854	2.69E-21	6.62E-20
RAB27A	9.478413	0.7836396	2.99E-21	7.32E-20
BST2	9.465189	0.26790392	3.30E-21	8.07E-20
HEG1	9.451766	0.5342517	3.80E-21	9.29E-20
MTHFS	9.44159	0.49855796	4.18E-21	1.02E-19
KHDRBS1	9.43113	0.36107543	4.58E-21	1.12E-19
GABARAPL2	9.359722	0.3552732	9.01E-21	2.17E-19
AC087239.1	9.352169	0.74682313	9.85E-21	2.37E-19
RNF24	9.349768	0.7091691	1.01E-20	2.43E-19
RHBDD2	9.346333	0.6322891	1.03E-20	2.49E-19
AC129492.1	9.345392	0.6651287	1.05E-20	2.53E-19
BATF3	9.340044	0.62487054	1.10E-20	2.63E-19
TRAF2	9.334592	1.2876678	1.19E-20	2.85E-19
CRISPLD2	9.321447	1.10706	1.34E-20	3.20E-19
TRADD	9.298476	0.5180245	1.61E-20	3.86E-19
FCAR	9.2975	1.8408085	1.71E-20	4.09E-19
BATF2	9.29577	0.68043	1.66E-20	3.98E-19
MEFV	9.295048	0.81838495	1.68E-20	4.03E-19
VMP1	9.28625	0.3229818	1.80E-20	4.29E-19
SPAG9	9.274468	0.41624704	2.01E-20	4.79E-19
AC005747.1	9.272491	0.5369925	2.06E-20	4.89E-19
SLC23A2	9.24873	0.66959554	2.59E-20	6.15E-19
SCAND1	9.244467	0.3322361	2.65E-20	6.27E-19
AC100810.1	9.225103	0.5648463	3.21E-20	7.57E-19
ELMO2	9.223824	0.60534364	3.24E-20	7.65E-19
AC007032.1	9.223437	0.9382542	3.30E-20	7.78E-19
ZNF672	9.222213	0.77607864	3.31E-20	7.80E-19
CDKN1B	9.2198105	0.69914883	3.38E-20	7.95E-19
NME4	9.204723	1.0057168	3.95E-20	9.28E-19
ASPHD2	9.19632	1.0352639	4.25E-20	9.97E-19
ARF3	9.179202	0.42365432	4.86E-20	1.14E-18
SPINK1	9.175434	1.2185025	5.24E-20	1.22E-18
SCARF1	9.174729	0.96461415	5.20E-20	1.22E-18
GPR141	9.171379	1.2645638	5.39E-20	1.26E-18
SELENOO	9.158886	0.63909745	5.93E-20	1.38E-18
ZNF330	9.157664	0.5244808	5.96E-20	1.39E-18
BLVRA	9.150207	0.32665277	6.32E-20	1.47E-18
RASSF5	9.149373	0.58145154	6.46E-20	1.50E-18
RCBTB2	9.14823	0.6939072	6.56E-20	1.52E-18
DNAJC7	9.139866	0.4148952	6.99E-20	1.62E-18
AC108134.2	9.137483	1.4311137	7.57E-20	1.75E-18
HIVEP2	9.133385	0.6538947	7.50E-20	1.74E-18
SUSD6	9.126523	0.44221133	7.92E-20	1.83E-18
SNX8	9.117092	0.4455434	8.62E-20	1.99E-18
EDF1	9.114758	0.3007307	8.76E-20	2.02E-18
ST20	9.114712	0.83674765	8.94E-20	2.06E-18
LPAR1	9.108818	0.9128958	9.49E-20	2.18E-18
CXCL1	9.096363	0.99140596	1.08E-19	2.47E-18
ADAR	9.091669	0.27470368	1.08E-19	2.48E-18
TMX1	9.081549	0.43900597	1.19E-19	2.74E-18
NCF1C	9.079414	0.38802627	1.22E-19	2.80E-18
GNG5	9.072075	0.17859073	1.28E-19	2.93E-18
MRPL23	9.047661	0.37579688	1.62E-19	3.69E-18
ELL	9.024412	0.8618625	2.05E-19	4.65E-18
BCL3	9.010076	0.49999008	2.30E-19	5.21E-18
RANGAP1	8.983837	0.7611591	2.95E-19	6.65E-18
NUP50-DT	8.952555	1.0283164	3.93E-19	8.83E-18
NAGK	8.946025	0.30656335	4.07E-19	9.14E-18
RFLNB	8.945651	1.0811257	4.21E-19	9.44E-18
APP	8.945053	0.4554426	4.13E-19	9.26E-18
LYZ	8.941385	0.26032674	4.23E-19	9.49E-18
STEAP4	8.941192	1.8554857	4.47E-19	1.00E-17
GUK1	8.939067	0.27403784	4.32E-19	9.69E-18
TRAF3	8.93118	0.7449593	4.72E-19	1.06E-17
AC087741.1	8.92653	1.0898075	5.01E-19	1.12E-17
DMXL2	8.920059	0.32464516	5.14E-19	1.15E-17
FBXO7	8.91636	0.4055054	5.33E-19	1.19E-17
DIAPH2	8.90936	0.6062699	5.72E-19	1.27E-17
RGL1	8.898816	0.29665267	6.21E-19	1.38E-17
RSRP1	8.898082	0.4020702	6.29E-19	1.40E-17
GADD45G	8.881237	0.7781432	7.46E-19	1.66E-17
JAK2	8.877516	0.40956387	7.55E-19	1.68E-17
PPM1M	8.876143	0.54944295	7.67E-19	1.70E-17
PPP1CA	8.875219	0.3135985	7.67E-19	1.70E-17
R3HDM4	8.872033	0.50691533	7.96E-19	1.76E-17
CD63	8.866934	0.2073529	8.22E-19	1.82E-17
CARD17	8.846306	2.0424955	1.05E-18	2.32E-17
AC087521.2	8.818708	1.2663817	1.31E-18	2.89E-17
THEMIS2	8.777479	0.33220127	1.83E-18	4.02E-17
MX1	8.765082	0.22489247	2.05E-18	4.48E-17
AC091271.1	8.757782	0.6801147	2.21E-18	4.82E-17
CCR1	8.755071	0.25744122	2.24E-18	4.88E-17
MYCBP2	8.746209	0.43290222	2.43E-18	5.28E-17
CYBC1	8.735936	0.4391399	2.66E-18	5.79E-17
LINC00324	8.724917	1.7759725	3.08E-18	6.68E-17
MAP3K20	8.717304	0.60382605	3.15E-18	6.83E-17
AL356512.1	8.699385	1.5349379	3.80E-18	8.21E-17
SLC38A5	8.68774	0.82035464	4.11E-18	8.85E-17
SETD5	8.667838	0.6468136	4.87E-18	1.05E-16
FAM129A	8.663915	0.413816	4.99E-18	1.07E-16
COX7C	8.662136	0.24258249	5.03E-18	1.08E-16
MOV10	8.6613	0.41522124	5.11E-18	1.10E-16
CYTH4	8.65187	0.43682563	5.56E-18	1.19E-16
TRPM2	8.649878	0.6034446	5.68E-18	1.21E-16
RALB	8.64927	0.39987996	5.66E-18	1.21E-16
DNPEP	8.608122	0.44551608	8.11E-18	1.73E-16
RNF114	8.599869	0.3422777	8.69E-18	1.85E-16
PNKP	8.585843	0.6382365	9.92E-18	2.10E-16
MX2	8.565302	0.24476063	1.17E-17	2.47E-16
HNRNPU	8.557634	0.2884189	1.25E-17	2.64E-16
FAM8A1	8.548281	0.7539299	1.38E-17	2.90E-16
CCL8	8.541545	0.3687007	1.45E-17	3.06E-16
FAM157C	8.533909	2.0181496	1.62E-17	3.40E-16
SFT2D2	8.531389	0.3687217	1.57E-17	3.30E-16
SNRPA	8.517146	0.49753922	1.78E-17	3.73E-16
COPE	8.5149555	0.28937778	1.80E-17	3.78E-16
VWA8	8.484218	1.1330041	2.40E-17	4.99E-16
ARPC4	8.473924	0.38271028	2.58E-17	5.36E-16
AC005954.1	8.466182	0.8888714	2.80E-17	5.81E-16
TNFRSF1A	8.46584	0.31513906	2.76E-17	5.72E-16
AMZ2P1	8.446593	0.7945655	3.29E-17	6.81E-16
GALNT2	8.4415	0.60516614	3.42E-17	7.07E-16
TTLL4	8.441136	0.8288364	3.46E-17	7.14E-16
TMEM217	8.428988	1.1975888	3.86E-17	7.93E-16
GALM	8.422635	0.36382565	4.00E-17	8.21E-16
EHD1	8.421859	0.6865167	4.06E-17	8.33E-16
ITPRID2	8.421713	0.44984898	4.03E-17	8.27E-16
XRN1	8.421591	0.31335804	4.02E-17	8.25E-16
FOSB	8.41647	0.32753786	4.19E-17	8.60E-16
GAREM1	8.381403	1.1589695	5.78E-17	1.18E-15
AC009303.4	8.37495	1.1087179	6.11E-17	1.24E-15
PDXK	8.37249	0.28793326	6.09E-17	1.24E-15
CYSTM1	8.36949	0.27881545	6.24E-17	1.27E-15
SLC2A14	8.369455	2.8594332	6.64E-17	1.35E-15
LILRB2	8.354721	0.29691312	7.08E-17	1.44E-15
MRPS6	8.333432	0.44208005	8.52E-17	1.72E-15
CD40	8.327064	0.347066	8.94E-17	1.81E-15
ARHGEF1	8.321604	0.5386216	9.42E-17	1.90E-15
VSIR	8.319827	0.42418912	9.54E-17	1.93E-15
UBQLN2	8.311689	0.56331176	1.02E-16	2.06E-15
ABCC1	8.305719	0.68642884	1.08E-16	2.17E-15
HESX1	8.304624	0.39983678	1.08E-16	2.18E-15
UBE2F	8.302084	0.38663673	1.10E-16	2.22E-15
NKIRAS2	8.289603	0.5354738	1.23E-16	2.47E-15
FMNL1	8.288967	0.32578427	1.23E-16	2.47E-15
LINC00189	8.271171	1.0063937	1.45E-16	2.90E-15
FDX1	8.266146	0.36087504	1.49E-16	2.98E-15
TSPYL2	8.265218	1.3479925	1.56E-16	3.11E-15
ITGA7	8.251856	0.92976004	1.70E-16	3.40E-15
SLC31A2	8.241158	0.2877952	1.83E-16	3.65E-15
UBE2Z	8.239635	0.35945705	1.86E-16	3.69E-15
IL4R	8.235716	0.44419378	1.93E-16	3.82E-15
SDF4	8.23525	0.36856568	1.93E-16	3.82E-15
FLT3	8.232859	1.9363087	2.05E-16	4.04E-15
RAB43	8.232101	1.4723761	2.03E-16	4.02E-15
CCDC9	8.231774	0.8086358	2.01E-16	3.98E-15
DPM3	8.231617	0.45644638	1.99E-16	3.94E-15
DGAT2	8.229948	1.6682426	2.09E-16	4.13E-15
HIST2H2AA4	8.209187	0.3740983	2.40E-16	4.73E-15
NT5C2	8.180863	0.4021802	3.03E-16	5.94E-15
RIT1	8.175491	0.4150112	3.17E-16	6.21E-15
NAA50	8.157761	0.37434992	3.67E-16	7.17E-15
CD22	8.155579	1.0217957	3.81E-16	7.44E-15
PLEKHM3	8.155495	1.2849292	3.83E-16	7.46E-15
NBEAL2	8.152011	0.8383931	3.89E-16	7.59E-15
UQCRC1	8.148913	0.32014686	3.93E-16	7.66E-15
TRA2B	8.140146	0.32515627	4.24E-16	8.24E-15
LSM4	8.128441	0.45329335	4.66E-16	9.04E-15
WAS	8.124259	0.37459052	4.83E-16	9.35E-15
IGLV2-14	8.112454	2.5628188	5.57E-16	1.08E-14
IL16	8.107452	1.0773067	5.62E-16	1.09E-14
RETN	8.105725	0.496449	5.64E-16	1.09E-14
GSTK1	8.102835	0.32436562	5.74E-16	1.11E-14
NXT1	8.097835	0.6240763	6.03E-16	1.16E-14
RFXANK	8.089933	0.56697285	6.43E-16	1.23E-14
MYO9B	8.085388	0.3587793	6.64E-16	1.27E-14
YME1L1	8.078128	0.34521526	7.03E-16	1.34E-14
ACOT9	8.070816	0.295962	7.46E-16	1.43E-14
IPMK	8.0702	0.6650751	7.56E-16	1.44E-14
MRPL52	8.063216	0.31075302	7.94E-16	1.51E-14
P2RX1	8.053291	1.393858	8.82E-16	1.68E-14
SMG9	8.047157	0.66140485	9.13E-16	1.74E-14
IL13RA1	8.0402775	0.47756788	9.61E-16	1.82E-14
AC026470.1	8.0367	0.3682324	9.87E-16	1.87E-14
C1orf162	8.03339	0.2691105	1.01E-15	1.92E-14
IL27	8.017038	0.36580953	1.16E-15	2.19E-14
PDLIM7	8.010083	0.4091786	1.23E-15	2.31E-14
IGLV3-19	8.006507	3.0624113	1.33E-15	2.50E-14
LRRFIP2	7.9967327	0.41847795	1.37E-15	2.57E-14
RPL27A	7.9946184	0.25590307	1.38E-15	2.60E-14
SLC25A28	7.9723997	0.4828502	1.67E-15	3.13E-14
EXT1	7.965096	0.6915445	1.77E-15	3.32E-14
BANF1	7.9546885	0.30264473	1.91E-15	3.57E-14
DAPP1	7.9512196	0.4640599	1.97E-15	3.68E-14
CEBPB	7.9397902	0.22822882	2.15E-15	4.01E-14
CERK	7.930844	0.93474156	2.35E-15	4.38E-14
STX4	7.92532	0.3153014	2.42E-15	4.50E-14
C17orf67	7.914366	1.1227953	2.70E-15	5.01E-14
GRIPAP1	7.8923593	0.44717538	3.16E-15	5.86E-14
NFAM1	7.8860874	0.6581696	3.34E-15	6.19E-14
STX3	7.8727155	0.46651894	3.70E-15	6.84E-14
LDLR	7.866151	0.6510608	3.92E-15	7.24E-14
RPL10A	7.854409	0.26592323	4.26E-15	7.85E-14
IGF2BP3	7.850468	0.58357555	4.42E-15	8.14E-14
GSK3B	7.8417954	0.4799051	4.73E-15	8.70E-14
IGHG1	7.832549	1.589599	5.22E-15	9.59E-14
C11orf21	7.8324943	1.2781084	5.17E-15	9.50E-14
OSGIN1	7.800382	0.8416654	6.63E-15	1.21E-13
CLEC7A	7.7874594	0.2613507	7.24E-15	1.32E-13
IFNGR1	7.786104	0.28892335	7.32E-15	1.33E-13
PFDN5	7.784996	0.19427612	7.36E-15	1.34E-13
CDC37	7.7849083	0.31094176	7.39E-15	1.34E-13
GAPDHP14	7.780189	1.8784298	7.90E-15	1.43E-13
DAZAP1	7.777084	0.4301973	7.88E-15	1.43E-13
TRIM69	7.773505	0.38874114	8.10E-15	1.47E-13
KDM6B	7.7734838	0.38900468	8.11E-15	1.47E-13
PSME2	7.772932	0.20012257	8.10E-15	1.47E-13
RPL22L1	7.7681994	0.34632507	8.44E-15	1.53E-13
ADAMTS2	7.764332	0.68243945	8.75E-15	1.58E-13
DOK3	7.764007	0.39324307	8.73E-15	1.58E-13
NDST2	7.7598586	0.72020715	9.07E-15	1.64E-13
HMGB2	7.7595253	0.45336804	9.07E-15	1.64E-13
RGL4	7.752775	2.0872793	9.87E-15	1.78E-13
GCLM	7.72999	0.5300854	1.15E-14	2.05E-13
FNIP1	7.7275667	0.4272956	1.16E-14	2.08E-13
TRAPPC1	7.7266045	0.2837311	1.17E-14	2.09E-13
PRKCD	7.7263203	0.37037504	1.17E-14	2.10E-13
USF2	7.7254906	0.3488839	1.18E-14	2.11E-13
PLP2	7.7187595	0.35595816	1.24E-14	2.22E-13
OR52K3P	7.7134542	0.6685208	1.30E-14	2.32E-13
PARVG	7.690936	0.3688338	1.54E-14	2.74E-13
ARPC5L	7.684763	0.50316644	1.63E-14	2.88E-13
USP22	7.6833744	0.53497094	1.64E-14	2.91E-13
CCND3	7.668636	0.4440679	1.84E-14	3.25E-13
FKBP8	7.6606503	0.298577	1.95E-14	3.43E-13
PTPN7	7.6530156	0.7382183	2.09E-14	3.68E-13
ZFAND3	7.6493945	0.4194967	2.14E-14	3.75E-13
FXR1	7.648573	0.41468036	2.15E-14	3.77E-13
APRT	7.6471334	0.3022935	2.17E-14	3.80E-13
GLTP	7.6424255	0.5643192	2.26E-14	3.96E-13
PRPF3	7.641187	0.57715267	2.28E-14	4.00E-13
SIPA1	7.6293206	0.5021451	2.50E-14	4.37E-13
DERL1	7.6136103	0.39743355	2.81E-14	4.90E-13
PTAFR	7.6092153	0.26512346	2.91E-14	5.05E-13
SAMD4A	7.6047554	0.40518552	3.02E-14	5.24E-13
AIM2	7.6042733	0.41911447	3.03E-14	5.25E-13
GLDN	7.599047	0.8414227	3.18E-14	5.51E-13
ADGRG3	7.5951514	1.9228753	3.33E-14	5.77E-13
NR3C1	7.5887666	0.3025836	3.40E-14	5.89E-13
C19orf66	7.5770564	0.28759483	3.72E-14	6.42E-13
SLC6A12	7.563543	0.85727453	4.17E-14	7.18E-13
UQCRH	7.562872	0.2485784	4.14E-14	7.14E-13
PTGS2	7.555774	0.9932517	4.45E-14	7.66E-13
TWF2	7.5537124	0.34818178	4.46E-14	7.67E-13
CCNA1	7.538065	1.1266137	5.10E-14	8.77E-13
NEURL3	7.5320854	1.0995364	5.34E-14	9.17E-13
RCSD1	7.5300393	0.5136296	5.36E-14	9.20E-13
BTG3	7.522451	0.41604513	5.67E-14	9.72E-13
STAMBPL1	7.5203547	1.0993528	5.84E-14	9.98E-13
CRYBA4	7.5141497	4.5559745	6.34E-14	1.08E-12
AQP9	7.5115004	0.24503057	6.14E-14	1.05E-12
ELK1	7.50685	0.70579356	6.40E-14	1.09E-12
FOSL1	7.503365	0.6055535	6.58E-14	1.12E-12
HCAR2	7.4954805	0.67357177	7.01E-14	1.19E-12
USP6NL	7.482077	0.53668946	7.71E-14	1.31E-12
PAFAH1B1	7.4779224	0.30744243	7.93E-14	1.34E-12
CLCN7	7.4759474	0.37950927	8.07E-14	1.37E-12
LRP10	7.471673	0.39182824	8.33E-14	1.41E-12
RGS19	7.465262	0.36033815	8.74E-14	1.47E-12
AC009779.2	7.4610357	0.78424114	9.09E-14	1.53E-12
CHCHD7	7.4527454	0.39553457	9.61E-14	1.62E-12
CYFIP1	7.4502573	0.3483219	9.79E-14	1.64E-12
HELB	7.4495296	0.7810066	9.91E-14	1.66E-12
SECTM1	7.4487414	0.3052367	9.89E-14	1.66E-12
AP002990.1	7.440696	2.0856283	1.08E-13	1.81E-12
HMGB3	7.439384	0.8446538	1.07E-13	1.80E-12
DNAJC5	7.4228396	0.3953976	1.20E-13	2.01E-12
TNFRSF12A	7.4152713	0.775171	1.29E-13	2.14E-12
RPS11	7.4132895	0.21153031	1.29E-13	2.15E-12
MTHFR	7.413173	0.5531944	1.30E-13	2.16E-12
UBXN1	7.4080167	0.30336127	1.34E-13	2.23E-12
AC087623.2	7.4057746	1.4807173	1.40E-13	2.31E-12
UXS1	7.395992	0.63089865	1.48E-13	2.45E-12
FGD2	7.3945003	0.39210892	1.49E-13	2.47E-12
SERP1	7.388002	0.2049064	1.56E-13	2.58E-12
DHX34	7.384038	0.7067742	1.62E-13	2.68E-12
MED15	7.370721	0.4527023	1.78E-13	2.94E-12
HIST2H2BE	7.366393	0.4556352	1.84E-13	3.04E-12
PHF11	7.365385	0.260797	1.85E-13	3.05E-12
MRPL28	7.3639755	0.4203659	1.87E-13	3.09E-12
CGAS	7.359941	0.3196528	1.93E-13	3.17E-12
AL021155.2	7.355971	1.1835297	2.01E-13	3.30E-12
AC024909.1	7.355442	1.1801839	2.02E-13	3.32E-12
CD36	7.342756	0.31733838	2.19E-13	3.59E-12
CHIC2	7.3414974	0.38795617	2.21E-13	3.63E-12
GMEB2	7.3362803	0.9682499	2.33E-13	3.81E-12
DGKE	7.332384	1.1540301	2.41E-13	3.94E-12
SLC2A6	7.3309298	0.5681849	2.40E-13	3.94E-12
NDRG1	7.3078003	0.5071574	2.85E-13	4.65E-12
SESN3	7.2949953	1.3870409	3.19E-13	5.19E-12
AC072022.2	7.293631	1.5257772	3.21E-13	5.23E-12
FKBP1A	7.289833	0.21730515	3.24E-13	5.26E-12
LMTK2	7.280487	1.0552964	3.52E-13	5.70E-12
HIST1H2BD	7.27853	0.92789483	3.57E-13	5.78E-12
KMT2E-AS1	7.2637777	0.46773905	3.94E-13	6.38E-12
FFAR3	7.263755	2.2024426	4.04E-13	6.53E-12
TNK2	7.26083	0.7186141	4.05E-13	6.54E-12
KBTBD8	7.2435675	0.8626634	4.62E-13	7.44E-12
LSM10	7.240489	0.3494405	4.67E-13	7.52E-12
FAM173A	7.2387147	0.46332225	4.74E-13	7.63E-12
USB1	7.2263956	0.5135593	5.20E-13	8.35E-12
PSME1	7.2142353	0.19536585	5.65E-13	9.05E-12
SPAG5	7.204832	1.648591	6.20E-13	9.93E-12
ST8SIA4	7.204437	0.37282467	6.09E-13	9.76E-12
TSEN34	7.199761	0.5306425	6.32E-13	1.01E-11
RNASEL	7.195571	0.7698121	6.54E-13	1.05E-11
HSH2D	7.186049	0.38411522	6.97E-13	1.11E-11
AKNA	7.1765804	0.52695876	7.49E-13	1.19E-11
GMIP	7.1662564	0.39143586	8.05E-13	1.28E-11
TMEM51	7.1635942	0.3693618	8.20E-13	1.30E-11
CMTR1	7.150019	0.48364457	9.07E-13	1.44E-11
ADO	7.1485186	0.6331768	9.19E-13	1.45E-11
TP53I11	7.1422286	0.6306494	9.61E-13	1.52E-11
LRIF1	7.137735	0.5888099	9.93E-13	1.57E-11
PPP1R3B	7.136377	0.90249753	1.01E-12	1.59E-11
PATL2	7.1289263	0.5699596	1.06E-12	1.67E-11
SMARCD3	7.1213574	1.0959792	1.13E-12	1.77E-11
KREMEN1	7.1202946	0.99465525	1.13E-12	1.78E-11
EIF4H	7.113025	0.33991927	1.18E-12	1.86E-11
TRIM22	7.1093254	0.23169355	1.21E-12	1.91E-11
DCUN1D3	7.109301	0.66628295	1.22E-12	1.92E-11
GALK1	7.0996513	0.45672563	1.30E-12	2.04E-11
GPSM3	7.0984445	0.29438514	1.31E-12	2.05E-11
PHF23	7.09416	0.61209124	1.36E-12	2.13E-11
MEX3B	7.091575	1.8475122	1.41E-12	2.21E-11
ZBTB43	7.0886497	0.37835956	1.41E-12	2.21E-11
PTGR1	7.080019	0.7471564	1.51E-12	2.35E-11
MIR29B2CHG	7.0762944	0.8467967	1.55E-12	2.42E-11
AC098613.1	7.0750957	0.39322504	1.56E-12	2.42E-11
ATG101	7.0727806	0.4662601	1.58E-12	2.46E-11
RHOQ	7.064442	0.33998963	1.68E-12	2.61E-11
ORAI2	7.0465555	0.50047594	1.91E-12	2.96E-11
TOR3A	7.045323	0.48859423	1.93E-12	2.98E-11
DOCK10	7.0198174	0.34798554	2.31E-12	3.56E-11
ICOSLG	7.018929	0.9496215	2.35E-12	3.61E-11
OSM	7.0077143	0.86307234	2.54E-12	3.90E-11
KCNN4	6.9981494	0.41549027	2.70E-12	4.14E-11
SCARB2	6.99472	0.20700306	2.76E-12	4.22E-11
AC109326.1	6.9864044	0.6999566	2.94E-12	4.50E-11
SAFB	6.9805927	0.43058118	3.06E-12	4.67E-11
LINC01303	6.976476	1.782123	3.20E-12	4.88E-11
TFE3	6.953063	0.4952104	3.72E-12	5.66E-11
AC079630.1	6.948463	1.3284249	3.89E-12	5.90E-11
SAMSN1	6.945705	0.26636273	3.91E-12	5.93E-11
LIPC-AS1	6.945398	1.8948013	3.99E-12	6.05E-11
PRELID3B	6.9403467	0.46073875	4.06E-12	6.16E-11
ARPC3	6.939811	0.15982428	4.06E-12	6.16E-11
PNPT1	6.934085	0.30798763	4.24E-12	6.42E-11
ARID4B	6.9274282	0.30863243	4.45E-12	6.72E-11
HSD11B1	6.9257894	1.200417	4.55E-12	6.86E-11
TMEM38B	6.9241667	0.37695152	4.55E-12	6.87E-11
NUDC	6.9069037	0.3580746	5.15E-12	7.73E-11
RAD23A	6.892466	0.2537162	5.68E-12	8.51E-11
RMI2	6.8831797	0.82721776	6.10E-12	9.13E-11
SLC3A2	6.881691	0.24975093	6.13E-12	9.16E-11
AC006538.4	6.8718386	4.3719163	6.81E-12	1.02E-10
RGS10	6.8544292	0.21760608	7.40E-12	1.10E-10
DAZAP2	6.8533163	0.20341523	7.46E-12	1.11E-10
KYNU	6.8446574	0.28364387	7.94E-12	1.18E-10
AC025171.3	6.8343196	1.1363908	8.61E-12	1.28E-10
HCP5	6.8310413	0.5062173	8.75E-12	1.30E-10
MALAT1	6.8233852	0.15414506	9.16E-12	1.36E-10
SUB1	6.822135	0.18922335	9.27E-12	1.37E-10
ZNF467	6.8213077	1.1098758	9.44E-12	1.40E-10
TIMM17B	6.8200035	0.34301177	9.43E-12	1.40E-10
UBE2B	6.8182154	0.22727618	9.53E-12	1.41E-10
CTSD	6.8026953	0.1695755	1.06E-11	1.56E-10
ZGPAT	6.798878	0.7441291	1.10E-11	1.62E-10
OLIG2	6.7955904	1.1624198	1.13E-11	1.66E-10
PMAIP1	6.794293	0.48061466	1.13E-11	1.66E-10
MARK3	6.793118	0.37945896	1.14E-11	1.67E-10
PHF13	6.791589	1.0174259	1.16E-11	1.70E-10
REEP3	6.784673	0.34920463	1.20E-11	1.77E-10
ARNTL2	6.7778172	0.560811	1.27E-11	1.86E-10
TRABD	6.776661	0.4372902	1.27E-11	1.87E-10
EPG5	6.776523	0.5297643	1.28E-11	1.87E-10
DEGS1	6.77476	0.42355195	1.29E-11	1.89E-10
USP18	6.7646103	0.24571514	1.38E-11	2.02E-10
C6orf47	6.7645206	0.6132235	1.39E-11	2.03E-10
MBD4	6.76348	0.3727211	1.39E-11	2.03E-10
REL	6.7590313	0.3394829	1.44E-11	2.10E-10
CCDC117	6.7381973	0.5862916	1.66E-11	2.42E-10
SMG7-AS1	6.7259417	1.4393517	1.82E-11	2.65E-10
RPL29	6.7157035	0.17169642	1.93E-11	2.79E-10
LINC00877	6.710616	1.0929664	2.02E-11	2.92E-10
PAPOLA	6.697391	0.25596762	2.19E-11	3.16E-10
IRF5	6.693202	0.33348873	2.26E-11	3.25E-10
GPAT3	6.6895647	0.7291498	2.33E-11	3.35E-10
AURKAIP1	6.68805	0.24541748	2.33E-11	3.36E-10
DOCK4	6.6874027	0.33650282	2.35E-11	3.38E-10
RRBP1	6.680415	0.24512501	2.46E-11	3.53E-10
MAP3K11	6.679301	0.36434892	2.48E-11	3.57E-10
COL4A3BP	6.673156	0.31038317	2.58E-11	3.71E-10
IGKV3-11	6.6605754	3.4151745	2.90E-11	4.15E-10
EGR3	6.659727	1.0091523	2.86E-11	4.09E-10
QPCT	6.6480994	0.5830235	3.07E-11	4.39E-10
EIF3I	6.639827	0.3398621	3.24E-11	4.62E-10
ELP5	6.6363807	0.6273338	3.33E-11	4.74E-10
KPNB1	6.6354504	0.25038052	3.34E-11	4.75E-10
KIF13A	6.6296563	0.58789164	3.48E-11	4.95E-10
SCML1	6.629564	0.53348005	3.48E-11	4.95E-10
ZNRF2	6.6295037	0.4744146	3.48E-11	4.95E-10
IL27RA	6.6282935	0.41976225	3.51E-11	4.99E-10
UTRN	6.623242	0.31110978	3.63E-11	5.14E-10
GRSF1	6.6230407	0.37948212	3.63E-11	5.15E-10
TESC	6.611637	1.1092253	3.95E-11	5.58E-10
LASP1	6.611616	0.31705812	3.92E-11	5.55E-10
KLF5	6.6089587	1.524076	4.04E-11	5.70E-10
TNFSF8	6.6030593	1.1140674	4.19E-11	5.91E-10
OXER1	6.5969734	2.6151724	4.43E-11	6.24E-10
TMPRSS9	6.59689	5.88694	4.48E-11	6.30E-10
CYP1B1-AS1	6.5965323	1.7174819	4.40E-11	6.19E-10
HNRNPH3	6.595156	0.30757287	4.38E-11	6.17E-10
DNAJC1	6.591876	0.34433383	4.48E-11	6.30E-10
FANCA	6.590374	0.9678365	4.55E-11	6.39E-10
FAM129B	6.5808907	0.3747907	4.83E-11	6.77E-10
INAFM1	6.5787835	0.5150485	4.90E-11	6.86E-10
AC016586.1	6.5763025	0.65766335	4.99E-11	6.98E-10
EIF1AD	6.576004	0.54787844	4.99E-11	6.99E-10
PHC1	6.5752406	0.76446354	5.03E-11	7.03E-10
DNM2	6.5747476	0.3475733	5.03E-11	7.03E-10
SLC49A3	6.5742345	0.50653404	5.05E-11	7.06E-10
PEAK3	6.5738893	1.6742101	5.12E-11	7.15E-10
ERF	6.568326	0.83017546	5.28E-11	7.36E-10
IGLV3-25	6.564913	22.84034	5.55E-11	7.72E-10
SPAG5-AS1	6.5637136	1.5270207	5.49E-11	7.64E-10
INSIG1	6.562276	0.3410666	5.47E-11	7.62E-10
CDKN2C	6.559031	1.6523099	5.65E-11	7.86E-10
ARC	6.550388	4.348966	6.10E-11	8.45E-10
LYRM4	6.547961	0.6196876	6.03E-11	8.36E-10
MAP7D1	6.5439296	0.28608885	6.17E-11	8.55E-10
HSD17B7	6.5434694	0.73918194	6.23E-11	8.61E-10
AKIRIN2	6.5393696	0.23403884	6.36E-11	8.79E-10
AL137060.1	6.5341063	1.5224814	6.66E-11	9.20E-10
DESI1	6.5118976	0.32339665	7.64E-11	1.05E-09
HVCN1	6.500752	0.4665606	8.24E-11	1.13E-09
GID8	6.500532	0.39543054	8.24E-11	1.13E-09
FHOD1	6.4998827	0.5745114	8.30E-11	1.14E-09
NABP1	6.49933	0.32320407	8.31E-11	1.14E-09
HLA-V	6.4908385	2.2091599	8.93E-11	1.22E-09
STOML1	6.484583	0.8610932	9.21E-11	1.26E-09
CDC26	6.4837317	0.32716662	9.20E-11	1.26E-09
IFITM2	6.473614	0.150715	9.83E-11	1.34E-09
EMD	6.47226	0.31204298	9.93E-11	1.35E-09
RAB18	6.4605308	0.31325257	1.07E-10	1.46E-09
GLS	6.4598136	0.32539493	1.08E-10	1.47E-09
PAF1	6.4567447	0.50486284	1.10E-10	1.50E-09
CDADC1	6.4528503	0.82319885	1.13E-10	1.54E-09
RUVBL2	6.4496007	0.5074344	1.16E-10	1.57E-09
PWWP3A	6.4485655	0.8313753	1.17E-10	1.58E-09
VNN2	6.438417	0.9923395	1.25E-10	1.69E-09
MOB3C	6.43537	0.48658723	1.27E-10	1.71E-09
RAF1	6.4348207	0.39728248	1.27E-10	1.72E-09
TMEM126B	6.427132	0.3330757	1.34E-10	1.80E-09
BANK1	6.4155674	1.606146	1.46E-10	1.96E-09
SNHG6	6.401355	0.2792562	1.58E-10	2.12E-09
ADAM17	6.3902655	0.24282762	1.70E-10	2.28E-09
Z93241.1	6.3840847	1.1189255	1.78E-10	2.38E-09
ZBP1	6.383519	0.3386647	1.78E-10	2.38E-09
NID1	6.3817945	1.7661798	1.83E-10	2.44E-09
DOCK8	6.3676276	0.24865346	1.97E-10	2.62E-09
SLC7A5	6.3657985	0.5295327	2.00E-10	2.66E-09
JCHAIN	6.364351	1.5084903	2.03E-10	2.70E-09
GTPBP2	6.359717	0.36034766	2.08E-10	2.76E-09
RTF2	6.357339	0.3295841	2.11E-10	2.80E-09
ACSS2	6.3568134	0.5723203	2.12E-10	2.81E-09
NDUFAF8	6.348453	0.43968526	2.23E-10	2.96E-09
JPX	6.3471055	0.43278134	2.25E-10	2.99E-09
MED28	6.345985	0.32015368	2.27E-10	3.00E-09
PES1	6.345408	0.47354636	2.28E-10	3.02E-09
HNRNPA2B1	6.344474	0.17853658	2.29E-10	3.03E-09
ITGB1BP1	6.3425097	0.33781618	2.32E-10	3.07E-09
HIC1	6.3421335	1.3628675	2.35E-10	3.10E-09
LRG1	6.339193	1.1604316	2.39E-10	3.15E-09
ERLIN1	6.32524	0.72017235	2.60E-10	3.43E-09
SLC37A1	6.3245683	0.5020013	2.61E-10	3.44E-09
TLK1	6.322745	0.4895937	2.64E-10	3.48E-09
MFSD14A	6.3198633	0.6560914	2.69E-10	3.54E-09
RHOBTB3	6.31787	0.581863	2.73E-10	3.59E-09
PRLR	6.3139753	0.7444844	2.80E-10	3.68E-09
CRTC2	6.3137136	0.52835554	2.80E-10	3.68E-09
CD83	6.3122125	0.21916461	2.82E-10	3.71E-09
ZC3H3	6.3112645	0.6023962	2.85E-10	3.74E-09
UBE2L3	6.3027277	0.21896549	3.00E-10	3.93E-09
TAF7	6.2881665	0.2958788	3.30E-10	4.31E-09
ZDHHC20	6.2848954	0.3751726	3.37E-10	4.40E-09
TRMT112	6.276093	0.20763011	3.56E-10	4.65E-09
RGS2	6.269161	0.3490732	3.73E-10	4.87E-09
LILRB1	6.2684126	0.22444229	3.74E-10	4.88E-09
APOL6	6.2657375	0.1940102	3.80E-10	4.96E-09
CSGALNACT2	6.2420874	0.3325462	4.43E-10	5.74E-09
CHD1	6.237021	0.32312584	4.57E-10	5.92E-09
SLC35E4	6.2334485	0.81361777	4.70E-10	6.07E-09
MAP1LC3B	6.233076	0.19545153	4.68E-10	6.06E-09
AL096870.1	6.232549	0.31770727	4.70E-10	6.08E-09
SH3RF1	6.2312903	1.2345113	4.78E-10	6.17E-09
C2CD2L	6.230533	0.69297546	4.78E-10	6.17E-09
DLEU2	6.224241	0.6317264	4.97E-10	6.41E-09
CEACAM3	6.2241173	1.0807488	5.00E-10	6.44E-09
IGF2BP2	6.2191453	0.6627732	5.13E-10	6.61E-09
PNP	6.21129	0.3121962	5.39E-10	6.93E-09
PARP11	6.210383	0.41950005	5.42E-10	6.96E-09
MDH2	6.2062817	0.2829231	5.55E-10	7.13E-09
NFKB1	6.201704	0.2761029	5.72E-10	7.34E-09
STX10	6.2014484	0.4058534	5.73E-10	7.35E-09
ORM1	6.201052	3.8095267	5.88E-10	7.53E-09
SLC16A7	6.1783543	1.2278304	6.68E-10	8.54E-09
METTL7B	6.165814	0.3490496	7.19E-10	9.17E-09
AC090825.1	6.158672	2.083599	7.63E-10	9.72E-09
UBR5	6.14811	0.44448888	8.04E-10	1.02E-08
ADAP1	6.1440296	0.76482546	8.27E-10	1.05E-08
AC008875.3	6.1422157	0.42346576	8.34E-10	1.06E-08
CAMKK2	6.141944	0.4305765	8.35E-10	1.06E-08
FBXO38	6.13459	0.4986434	8.75E-10	1.11E-08
ADAM10	6.1297245	0.26856998	9.01E-10	1.14E-08
MAFF	6.129657	0.32486942	9.01E-10	1.14E-08
PDE7A	6.1242447	0.35022983	9.33E-10	1.18E-08
GMEB1	6.1211786	0.6067474	9.54E-10	1.21E-08
DDX43	6.111873	2.7204895	1.02E-09	1.29E-08
IGHV4-39	6.110061	3.2319453	1.04E-09	1.31E-08
MORC3	6.1067586	0.34285206	1.04E-09	1.31E-08
AL096870.3	6.0981293	0.87650543	1.10E-09	1.39E-08
PDK3	6.0976696	0.55127466	1.10E-09	1.39E-08
TMEM11	6.0933967	0.4885037	1.13E-09	1.42E-08
HBP1	6.08977	0.34438285	1.16E-09	1.45E-08
SIAH2	6.088988	0.40019578	1.16E-09	1.46E-08
P2RY2	6.08318	1.3340815	1.21E-09	1.52E-08
AC124319.2	6.079512	0.70671445	1.24E-09	1.55E-08
RAB30-DT	6.077878	0.63082576	1.25E-09	1.56E-08
ZNF106	6.07734	0.3360468	1.25E-09	1.56E-08
EVL	6.0755534	0.3138761	1.26E-09	1.58E-08
PI4K2B	6.0728264	0.36835468	1.29E-09	1.61E-08
RCN1	6.07055	0.42484036	1.30E-09	1.63E-08
GAK	6.070412	0.37457827	1.31E-09	1.63E-08
RBM39	6.068111	0.21840836	1.32E-09	1.65E-08
CD300H	6.0678353	1.289083	1.34E-09	1.66E-08
CLASRP	6.059904	0.50296634	1.39E-09	1.74E-08
AC027290.2	6.052408	0.617487	1.46E-09	1.82E-08
M6PR	6.0521727	0.20020626	1.46E-09	1.81E-08
GNAS	6.0489693	0.20695351	1.49E-09	1.85E-08
SLC25A53	6.043672	0.63532734	1.54E-09	1.91E-08
BCOR	6.041624	0.81776327	1.56E-09	1.94E-08
GATAD2B	6.0280013	0.5921051	1.70E-09	2.10E-08
PADI4	6.024652	2.374847	1.75E-09	2.17E-08
MKRN1	6.0225654	0.31057325	1.75E-09	2.17E-08
TDRD7	6.0176077	0.3338547	1.81E-09	2.23E-08
ASPH	6.012214	0.3049648	1.87E-09	2.31E-08
TFEB	6.008155	0.59494144	1.92E-09	2.37E-08
TSPO	6.0056553	0.16971453	1.94E-09	2.40E-08
TERF2IP	6.003209	0.2961603	1.98E-09	2.43E-08
AP000769.1	6.001952	0.7581276	2.00E-09	2.46E-08
LTA4H	5.996133	0.28568283	2.06E-09	2.54E-08
MAPK14	5.995617	0.52258617	2.07E-09	2.55E-08
CNP	5.9805913	0.2893285	2.27E-09	2.78E-08
IAH1	5.976851	0.30398682	2.32E-09	2.85E-08
Z74021.1	5.9707904	0.58260256	2.41E-09	2.95E-08
TFEC	5.9698195	0.1936897	2.42E-09	2.96E-08
AL035530.2	5.9674873	0.9867688	2.47E-09	3.02E-08
RAB17	5.9617486	4.7060943	2.60E-09	3.17E-08
CXCL16	5.9610877	0.19360146	2.56E-09	3.12E-08
MYH9	5.95891	0.27238768	2.59E-09	3.16E-08
GDI1	5.958598	0.301265	2.60E-09	3.17E-08
LINC00513	5.9426007	1.4619054	2.89E-09	3.51E-08
RAB1A	5.9397597	0.18400824	2.91E-09	3.53E-08
CCDC93	5.9395623	0.37988657	2.92E-09	3.54E-08
AL390760.1	5.926344	1.0875702	3.18E-09	3.85E-08
MMP25	5.9256654	1.3169205	3.19E-09	3.87E-08
RASD1	5.923168	2.1106951	3.27E-09	3.96E-08
CMPK2	5.922715	0.18855965	3.23E-09	3.90E-08
TCF7L2	5.920439	0.44975427	3.28E-09	3.96E-08
IGKC	5.9178705	1.4000124	3.35E-09	4.05E-08
TMCO3	5.9116573	0.5224638	3.46E-09	4.18E-08
UQCRC2	5.8964467	0.30617732	3.79E-09	4.56E-08
OVCA2	5.8856664	0.38347432	4.04E-09	4.86E-08
LRRC42	5.8855276	0.6179149	4.05E-09	4.87E-08
STAT6	5.88409	0.25738963	4.08E-09	4.90E-08
CDK16	5.8769417	0.43640012	4.26E-09	5.12E-08
IKBKG	5.873615	0.44691193	4.35E-09	5.21E-08
SMG5	5.870955	0.4314743	4.42E-09	5.30E-08
FBXW5	5.8683877	0.29076475	4.49E-09	5.37E-08
VMA21	5.8668556	0.23812142	4.53E-09	5.42E-08
P2RY14	5.8612704	1.1771842	4.71E-09	5.63E-08
ETNK1	5.859089	0.29697114	4.74E-09	5.67E-08
TRIM7	5.8568807	1.134801	4.83E-09	5.77E-08
ALOX12-AS1	5.8557367	0.70471156	4.86E-09	5.79E-08
ERBIN	5.8516464	0.26618683	4.96E-09	5.92E-08
PKNOX1	5.8470187	0.5307948	5.11E-09	6.09E-08
EIF3G	5.8445773	0.225796	5.17E-09	6.16E-08
MT1E	5.8337936	0.5304344	5.53E-09	6.57E-08
MAP2K2	5.8250203	0.3488854	5.82E-09	6.90E-08
SESTD1	5.8219924	0.49137273	5.93E-09	7.02E-08
PLEKHG3	5.8143597	1.1423082	6.24E-09	7.36E-08
MAPKAPK3	5.8136477	0.3249934	6.23E-09	7.35E-08
SEPT7P3	5.8129616	4.313115	6.37E-09	7.50E-08
CASP3	5.812631	0.39608738	6.27E-09	7.39E-08
MAP4K4	5.812475	0.3836488	6.28E-09	7.40E-08
PNRC1	5.811615	0.19602871	6.30E-09	7.43E-08
RF00100	5.8104153	0.89417726	6.38E-09	7.51E-08
ST20-AS1	5.8103623	1.106115	6.39E-09	7.52E-08
KLHL28	5.7970214	0.5350461	6.89E-09	8.10E-08
VPS37B	5.796495	0.5028458	6.91E-09	8.11E-08
LYRM1	5.7963357	0.4967211	6.91E-09	8.11E-08
ANKRD33B	5.794473	1.4341129	7.04E-09	8.26E-08
ZNF524	5.7852316	0.36538842	7.38E-09	8.63E-08
SLFN11	5.7851624	0.33941853	7.38E-09	8.64E-08
TTN-AS1	5.7819533	0.8020414	7.55E-09	8.82E-08
FBXL15	5.7788286	0.39425018	7.67E-09	8.95E-08
OSGIN2	5.7788053	0.42579293	7.67E-09	8.95E-08
AC253572.2	5.7759304	0.4811477	7.80E-09	9.10E-08
TMEM150B	5.7732706	0.49519175	7.93E-09	9.24E-08
HIST1H2BG	5.7700963	1.1954128	8.13E-09	9.47E-08
ELF4	5.768746	0.36184645	8.14E-09	9.48E-08
CSNK1A1	5.759946	0.27773887	8.57E-09	9.94E-08
IQSEC2	5.7593007	0.4438467	8.61E-09	9.98E-08
SPATA2L	5.758661	0.7583264	8.66E-09	1.00E-07
ITPRIP	5.746451	0.4410188	9.29E-09	1.08E-07
DEPP1	5.7463217	2.8681226	9.44E-09	1.09E-07
ADAMTSL4-AS1	5.7451982	0.807153	9.37E-09	1.08E-07
FBXL8	5.72897	1.4663067	1.03E-08	1.19E-07
ANKRD37	5.725297	0.7151299	1.05E-08	1.21E-07
PHKA2	5.7241354	0.7060052	1.06E-08	1.22E-07
NUP214	5.723971	0.36157706	1.06E-08	1.22E-07
MICB	5.7236567	0.37791678	1.06E-08	1.22E-07
AC006994.2	5.722005	2.3322072	1.08E-08	1.25E-07
LYPLA2	5.717464	0.3648994	1.10E-08	1.27E-07
UNC119B	5.713335	1.4518718	1.13E-08	1.30E-07
DDX3Y	5.710859	0.33076352	1.14E-08	1.31E-07
FAM160A2	5.707883	0.63692665	1.17E-08	1.34E-07
ADNP2	5.7047434	0.5683648	1.19E-08	1.36E-07
LRRC59	5.696176	0.2733911	1.25E-08	1.42E-07
ARRDC1-AS1	5.693674	0.8297	1.27E-08	1.45E-07
SNAI1	5.692927	1.0071683	1.28E-08	1.46E-07
GRK2	5.6813636	0.33331904	1.36E-08	1.55E-07
KDM6A	5.6804595	0.49631494	1.37E-08	1.56E-07
FLCN	5.6780634	0.43856728	1.39E-08	1.58E-07
POC1B-GALNT4	5.667647	1.9062033	1.49E-08	1.69E-07
FZD2	5.667172	0.5705889	1.48E-08	1.68E-07
LINC01128	5.6659913	0.72355556	1.49E-08	1.69E-07
PELO	5.665527	0.43945962	1.49E-08	1.69E-07
HIF1A-AS2	5.6631417	0.9761364	1.52E-08	1.72E-07
TMEM159	5.661121	0.49652028	1.53E-08	1.73E-07
CNTLN	5.6595445	0.4601971	1.54E-08	1.75E-07
UPF1	5.6546183	0.47329712	1.59E-08	1.80E-07
FAM207A	5.654522	0.42285392	1.59E-08	1.80E-07
PLAUR	5.6501994	0.15720077	1.63E-08	1.84E-07
SLC6A6	5.64824	0.27250162	1.65E-08	1.86E-07
PRKD2	5.644654	0.53765225	1.69E-08	1.90E-07
CHST7	5.6390176	0.5160551	1.74E-08	1.96E-07
CACNA1G	5.632438	2.2568166	1.83E-08	2.06E-07
PHRF1	5.631235	0.5224783	1.82E-08	2.05E-07
BTBD11	5.6306877	1.328211	1.84E-08	2.06E-07
RPL35A	5.6280656	0.13164635	1.85E-08	2.08E-07
DBNL	5.6222157	0.24881801	1.92E-08	2.15E-07
ZNF277	5.6185927	0.4105056	1.96E-08	2.20E-07
C1orf21	5.6185255	0.6833748	1.96E-08	2.20E-07
ADPGK	5.614549	0.22956741	2.00E-08	2.24E-07
NFAT5	5.6134567	0.45701683	2.02E-08	2.26E-07
NFKBIA	5.611225	0.16354282	2.04E-08	2.28E-07
MSRB3	5.600327	1.8893119	2.19E-08	2.45E-07
AC004951.1	5.5970287	1.0219743	2.23E-08	2.48E-07
AF117829.1	5.5937133	0.53799415	2.26E-08	2.52E-07
ECHDC3	5.5909247	0.7920735	2.30E-08	2.56E-07
TSTA3	5.5908766	0.47806767	2.30E-08	2.56E-07
RRAD	5.5860186	1.3663539	2.38E-08	2.65E-07
SLC35C2	5.583733	0.4530606	2.39E-08	2.66E-07
ACTR3	5.5816317	0.1623921	2.42E-08	2.69E-07
LTB4R	5.579414	0.7460856	2.46E-08	2.73E-07
DSE	5.5742044	0.19707212	2.52E-08	2.80E-07
SLC25A39	5.5686836	0.29783347	2.61E-08	2.88E-07
POLR1D	5.568409	0.25102934	2.61E-08	2.89E-07
AL359183.1	5.5634513	2.0761929	2.72E-08	3.01E-07
FAM110A	5.563254	0.6145676	2.70E-08	2.98E-07
SREBF2	5.5570955	0.47743282	2.79E-08	3.08E-07
IGKV1D-13	5.5529685	3.2130027	2.89E-08	3.19E-07
FAM71A	5.5479574	1.2426085	2.95E-08	3.25E-07
SPON2	5.5465207	1.3467858	2.98E-08	3.28E-07
FAM160B1	5.546369	0.5142408	2.97E-08	3.26E-07
LINC01480	5.543426	1.2662262	3.03E-08	3.33E-07
CDKN2D	5.5424075	0.4243421	3.03E-08	3.33E-07
RHOG	5.5387087	0.17698286	3.09E-08	3.40E-07
Z97192.3	5.536252	1.4588778	3.16E-08	3.46E-07
STX6	5.531934	0.37207502	3.22E-08	3.53E-07
ZCWPW2	5.531098	0.5468845	3.24E-08	3.55E-07
VCPIP1	5.530065	0.32313693	3.25E-08	3.56E-07
PLAC8	5.529268	0.29258	3.27E-08	3.58E-07
ARL17A	5.509458	1.1821872	3.67E-08	4.00E-07
CDK6	5.507898	0.7568072	3.70E-08	4.03E-07
AL353719.1	5.5070415	1.3770683	3.73E-08	4.06E-07
MYO1E	5.5043526	0.321921	3.76E-08	4.10E-07
AC022182.2	5.489899	1.8108141	4.11E-08	4.46E-07
GBP1P1	5.4867454	0.2620329	4.16E-08	4.50E-07
GNAI2	5.4760838	0.17168386	4.41E-08	4.77E-07
COASY	5.4736185	0.43603373	4.48E-08	4.83E-07
GSAP	5.4735026	0.2906097	4.48E-08	4.83E-07
MRPS34	5.473285	0.32915708	4.48E-08	4.84E-07
IMPDH1	5.472968	0.36666816	4.49E-08	4.85E-07
AFF4	5.4728417	0.2499928	4.49E-08	4.85E-07
TRAF1	5.4712152	0.61806977	4.54E-08	4.89E-07
KLHL36	5.4681683	0.5026524	4.62E-08	4.97E-07
ERICH1	5.466903	0.27160016	4.65E-08	5.00E-07
HSP90AB1	5.458534	0.16624255	4.87E-08	5.23E-07
ACPP	5.457989	1.3783195	4.91E-08	5.27E-07
MGAM	5.4557695	1.525536	4.98E-08	5.33E-07
HEXD	5.451849	0.3770569	5.06E-08	5.41E-07
AC006942.1	5.4437695	2.2100925	5.34E-08	5.71E-07
TBC1D30	5.442766	1.4020844	5.35E-08	5.72E-07
HIPK3	5.438762	0.3019996	5.44E-08	5.81E-07
GLYCTK	5.435145	0.67527425	5.56E-08	5.94E-07
AC010173.1	5.4287	2.3415723	5.80E-08	6.18E-07
DUSP28	5.4278708	0.71667117	5.80E-08	6.18E-07
TBC1D7	5.4274416	0.3860269	5.80E-08	6.18E-07
DOCK5	5.426405	0.4120652	5.84E-08	6.21E-07
ATAD2B	5.423261	0.4856919	5.94E-08	6.32E-07
FCHSD1	5.42238	0.5657002	5.97E-08	6.35E-07
AL592429.1	5.422047	0.9497486	5.99E-08	6.37E-07
TMEM170B	5.414318	0.5429551	6.25E-08	6.64E-07
CPT1A	5.4138775	0.42567685	6.26E-08	6.65E-07
APBB1IP	5.408622	0.24927166	6.44E-08	6.83E-07
AC093495.1	5.401118	1.8814691	6.76E-08	7.16E-07
IGKV3-15	5.39442	3.6215873	7.06E-08	7.46E-07
ZNF276	5.3942437	0.5982175	6.99E-08	7.39E-07
SAP18	5.3931155	0.16146517	7.02E-08	7.42E-07
ZEB2-AS1	5.3888664	0.4554859	7.19E-08	7.59E-07
PSMD13	5.3862524	0.29011792	7.29E-08	7.70E-07
CHST12	5.378191	0.42738762	7.63E-08	8.04E-07
ZNF555	5.3722463	1.3630853	7.92E-08	8.34E-07
FNDC3A	5.3712134	0.25910768	7.93E-08	8.34E-07
EFCAB2	5.3689647	0.57251024	8.03E-08	8.45E-07
AC004584.3	5.368577	1.3710326	8.09E-08	8.50E-07
SMIM27	5.3663597	0.46046308	8.15E-08	8.56E-07
STARD3NL	5.3645973	0.25548056	8.22E-08	8.63E-07
SEPSECS-AS1	5.358726	0.7659977	8.52E-08	8.92E-07
AC068580.1	5.354828	0.7844451	8.70E-08	9.11E-07
DICER1	5.354047	0.2624568	8.72E-08	9.13E-07
ARID5B	5.352419	0.2606474	8.80E-08	9.21E-07
HNRNPR	5.351986	0.25051782	8.82E-08	9.22E-07
PURB	5.3519473	0.4020804	8.83E-08	9.23E-07
PLXNC1	5.350966	0.29226223	8.87E-08	9.27E-07
NUMB	5.3494616	0.25251567	8.94E-08	9.35E-07
HIKESHI	5.3482876	0.3244028	9.00E-08	9.41E-07
IFIT5	5.345448	0.23415922	9.14E-08	9.55E-07
SGPP2	5.332125	1.4490532	9.90E-08	1.03E-06
AC010359.2	5.329957	0.9271807	9.99E-08	1.04E-06
IGHG4	5.329604	1.1262844	1.00E-07	1.04E-06
NRARP	5.3184876	2.4795797	1.07E-07	1.11E-06
PPARGC1B	5.3184776	0.7318026	1.06E-07	1.11E-06
GPN1	5.3171253	0.51727283	1.07E-07	1.11E-06
CAPN1	5.3160586	0.3465003	1.07E-07	1.12E-06
ATP1B2	5.3159084	2.6484263	1.08E-07	1.13E-06
SNRPB	5.315573	0.21761598	1.08E-07	1.12E-06
MFSD10	5.313726	0.30893454	1.09E-07	1.13E-06
MARK2	5.3125143	0.40305102	1.10E-07	1.14E-06
AC139100.2	5.3055773	3.1921196	1.15E-07	1.19E-06
DNAJA2	5.2998195	0.2850522	1.17E-07	1.21E-06
DCP1A	5.283526	0.2896999	1.28E-07	1.32E-06
IGHG3	5.2782683	0.92356336	1.33E-07	1.37E-06
AZIN1	5.2765102	0.258115	1.33E-07	1.37E-06
NDUFV3	5.2669873	0.24671252	1.40E-07	1.44E-06
AP5Z1	5.2624516	0.35999253	1.44E-07	1.48E-06
ARHGDIB	5.2614026	0.17716263	1.45E-07	1.49E-06
TMEM219	5.2566223	0.17223905	1.48E-07	1.52E-06
SLC39A4	5.254241	0.68121004	1.51E-07	1.54E-06
GPATCH2L	5.2469144	0.32674426	1.57E-07	1.60E-06
GRB10	5.2403336	0.6494713	1.63E-07	1.66E-06
AC092868.2	5.23878	1.1850142	1.64E-07	1.68E-06
ABTB1	5.2371793	0.46541992	1.65E-07	1.69E-06
NUP153	5.235353	0.39888287	1.67E-07	1.70E-06
AGPAT3	5.234656	0.30557042	1.67E-07	1.70E-06
KCNJ2-AS1	5.230299	1.3489624	1.72E-07	1.75E-06
HDAC7	5.228108	0.60695654	1.74E-07	1.76E-06
AL356273.3	5.2272973	0.91167665	1.75E-07	1.77E-06
TMEM123	5.226796	0.16285042	1.75E-07	1.77E-06
AL662844.4	5.2262278	0.92189956	1.76E-07	1.78E-06
RELT	5.220961	0.33638433	1.80E-07	1.83E-06
GALNT3	5.2169147	0.9190985	1.85E-07	1.87E-06
CD300C	5.213718	0.35532963	1.87E-07	1.90E-06
GNB1	5.212639	0.18461363	1.88E-07	1.91E-06
UBE2J2	5.2046843	0.36873567	1.97E-07	1.98E-06
TICAM1	5.1973577	0.3242178	2.05E-07	2.06E-06
TSNARE1	5.196203	0.9959276	2.06E-07	2.08E-06
NUFIP2	5.192632	0.27312347	2.10E-07	2.11E-06
ADRM1	5.1913624	0.21771155	2.11E-07	2.12E-06
ESRRA	5.1910043	0.5647665	2.12E-07	2.13E-06
SP140L	5.1882133	0.29155353	2.15E-07	2.15E-06
TBC1D2	5.1873565	0.24889591	2.16E-07	2.16E-06
SLC24A4	5.186488	1.4296964	2.18E-07	2.18E-06
SNX20	5.185795	0.3886783	2.18E-07	2.18E-06
RUNX3	5.1834216	0.37985718	2.21E-07	2.21E-06
VPS37C	5.1738873	0.4083618	2.32E-07	2.32E-06
CSNK1G2	5.1697817	0.40013704	2.37E-07	2.37E-06
AC015871.6	5.16908	1.3013167	2.39E-07	2.39E-06
COA6-AS1	5.1685963	0.6577773	2.39E-07	2.39E-06
SNAPC2	5.1671066	0.40274024	2.41E-07	2.40E-06
SNX17	5.1615305	0.2508363	2.48E-07	2.47E-06
DHX15	5.161355	0.25399333	2.48E-07	2.47E-06
MZB1	5.1593914	1.917236	2.52E-07	2.51E-06
TMEM273	5.155716	0.46851683	2.56E-07	2.54E-06
ARPC5	5.1535277	0.13565475	2.58E-07	2.56E-06
XBP1	5.152866	0.25358087	2.60E-07	2.57E-06
RAB39A	5.1499815	0.54791045	2.64E-07	2.61E-06
MAST3	5.148429	0.4836751	2.66E-07	2.63E-06
DCLRE1B	5.143051	0.8140041	2.74E-07	2.71E-06
POLR2L	5.1409717	0.17038535	2.76E-07	2.73E-06
PPRC1	5.13885	0.6434167	2.80E-07	2.76E-06
WDR18	5.136784	0.4285541	2.83E-07	2.79E-06
NCF1B	5.1352983	0.23491722	2.85E-07	2.81E-06
ABHD3	5.1347265	0.36095405	2.86E-07	2.82E-06
DNHD1	5.1323175	1.3117467	2.91E-07	2.86E-06
HOMER3-AS1	5.130254	0.96315163	2.93E-07	2.89E-06
SRSF5	5.128593	0.18928987	2.95E-07	2.90E-06
AMPD3	5.12704	0.5159502	2.98E-07	2.93E-06
AC092053.2	5.124695	1.406926	3.03E-07	2.97E-06
LONRF3	5.1219363	0.50474304	3.06E-07	3.01E-06
ZNF394	5.120723	0.41975486	3.08E-07	3.02E-06
CT75	5.1191087	2.4544344	3.13E-07	3.07E-06
SORD2P	5.117516	4.313233	3.17E-07	3.11E-06
TMEM109	5.1160474	0.33538058	3.16E-07	3.10E-06
TNFAIP8L1	5.111635	1.012377	3.24E-07	3.17E-06
TPRG1-AS1	5.109149	0.77574265	3.28E-07	3.21E-06
MFSD14B	5.108087	0.26431844	3.29E-07	3.22E-06
CCDC18	5.1058097	0.5347825	3.34E-07	3.27E-06
F3	5.105552	1.1504852	3.35E-07	3.27E-06
POLDIP3	5.100988	0.32083935	3.42E-07	3.34E-06
TTC39C	5.1003394	0.37628055	3.43E-07	3.35E-06
HIST1H3H	5.0981445	0.6961305	3.47E-07	3.39E-06
SH3KBP1	5.089274	0.2891706	3.63E-07	3.54E-06
HIST2H2BF	5.088335	0.8136787	3.66E-07	3.57E-06
ATP13A1	5.085786	0.29509753	3.70E-07	3.60E-06
AP005061.1	5.085286	1.5205303	3.73E-07	3.63E-06
AP003733.4	5.0846705	0.5865527	3.73E-07	3.62E-06
LIMK1	5.0833316	0.36750373	3.75E-07	3.65E-06
ABCE1	5.0775685	0.37923703	3.87E-07	3.75E-06
TRIM21	5.074788	0.26005864	3.92E-07	3.80E-06
IGHV3-30	5.0747266	4.2595415	3.97E-07	3.85E-06
SNHG9	5.068911	0.43446612	4.05E-07	3.93E-06
EDEM1	5.0662775	0.29533517	4.10E-07	3.98E-06
GABPB1-AS1	5.065916	0.6531596	4.12E-07	3.99E-06
HM13	5.065483	0.18114534	4.12E-07	3.99E-06
AC215522.2	5.0631166	1.4945288	4.19E-07	4.05E-06
NUDT22	5.058273	0.3776757	4.28E-07	4.14E-06
AC022868.2	5.054287	1.6439543	4.39E-07	4.25E-06
OST4	5.047011	0.13729627	4.53E-07	4.38E-06
AC136475.5	5.0467834	1.2118713	4.56E-07	4.41E-06
PISD	5.0430226	0.463415	4.64E-07	4.48E-06
IGF2R	5.03556	0.19118252	4.81E-07	4.64E-06
LPXN	5.0264964	0.23319234	5.05E-07	4.86E-06
SAMD8	5.02488	0.4448037	5.09E-07	4.90E-06
PBX3	5.023602	0.4268338	5.13E-07	4.93E-06
PIK3R5	5.0228515	0.26678488	5.15E-07	4.95E-06
OSER1	5.019729	0.3073728	5.23E-07	5.02E-06
METTL21A	5.0191355	0.5031075	5.25E-07	5.04E-06
SBF1	5.013871	0.53844106	5.40E-07	5.18E-06
C11orf96	5.0125184	2.6968277	5.48E-07	5.25E-06
TGFA	5.0049233	1.3112582	5.67E-07	5.42E-06
BAK1	4.9941998	0.27580956	5.97E-07	5.70E-06
1-Mar	4.9895654	2.1661894	6.15E-07	5.86E-06
EML4	4.9867997	0.19389538	6.20E-07	5.91E-06
TCF25	4.980399	0.19405234	6.41E-07	6.10E-06
MYCL	4.9743314	1.9780644	6.66E-07	6.32E-06
RIC8A	4.9730325	0.34068355	6.66E-07	6.32E-06
HEXD-IT1	4.9697623	2.2393749	6.83E-07	6.47E-06
UBOX5	4.9693913	0.8598095	6.80E-07	6.44E-06
SLAMF1	4.963089	0.7691543	7.02E-07	6.64E-06
FNBP4	4.957834	0.2976899	7.20E-07	6.80E-06
HBA2	4.95619	2.518981	7.32E-07	6.91E-06
KCNN1	4.9536667	4.366146	7.43E-07	7.01E-06
IRS2	4.9516916	0.38315883	7.44E-07	7.01E-06
AIG1	4.9475965	0.6100947	7.60E-07	7.15E-06
HDAC4-AS1	4.9366217	0.92475754	8.05E-07	7.56E-06
RCOR1	4.9342976	0.3940118	8.13E-07	7.63E-06
TRIM26	4.931173	0.272122	8.26E-07	7.74E-06
ASXL1	4.9285398	0.3699513	8.37E-07	7.84E-06
TOMM22	4.9193764	0.25031674	8.77E-07	8.20E-06
FOSL2	4.9188185	0.2559693	8.79E-07	8.22E-06
ANKFY1	4.9171376	0.27352363	8.87E-07	8.28E-06
COL1A1	4.916766	4.4943333	8.97E-07	8.38E-06
TRAF6	4.9123864	0.48703283	9.09E-07	8.48E-06
GPR108	4.910314	0.3292381	9.18E-07	8.56E-06
CNDP2	4.9071465	0.1641185	9.33E-07	8.69E-06
CDC73	4.9066305	0.2393965	9.35E-07	8.71E-06
CASP7	4.905776	0.28171533	9.40E-07	8.75E-06
ZNF143	4.9002767	0.41554815	9.67E-07	8.99E-06
SNRNP70	4.898118	0.25953227	9.77E-07	9.08E-06
SH3TC1	4.894504	0.37318388	9.95E-07	9.24E-06
TIMM22	4.8872	0.57647073	1.03E-06	9.59E-06
MCF2L2	4.882163	1.2896228	1.06E-06	9.85E-06
SMCR8	4.8783817	0.32858846	1.08E-06	9.99E-06
MAX	4.8782797	0.2271585	1.08E-06	9.99E-06
SNF8	4.8750205	0.22140843	1.10E-06	1.01E-05
RAE1	4.8651867	0.5107112	1.16E-06	1.07E-05
ST3GAL1	4.8651752	0.24717647	1.15E-06	1.07E-05
PYGL	4.862657	0.35849336	1.17E-06	1.08E-05
ELMSAN1	4.8587985	0.51276624	1.19E-06	1.10E-05
VAMP4	4.8583694	0.3270185	1.19E-06	1.10E-05
ARRDC2	4.852192	0.41375205	1.23E-06	1.14E-05
TMED8	4.8455462	0.56140864	1.28E-06	1.17E-05
TPM3	4.844118	0.124991834	1.28E-06	1.18E-05
SEMA6B	4.8439984	0.4001606	1.29E-06	1.18E-05
P2RY6	4.8427777	0.36758462	1.29E-06	1.19E-05
PRDM1	4.8417606	0.33187982	1.30E-06	1.19E-05
HIST1H2AE	4.837465	1.0226698	1.33E-06	1.22E-05
MED10	4.8286057	0.26583603	1.39E-06	1.27E-05
DGKH	4.8260775	0.58967125	1.41E-06	1.29E-05
AKT2	4.8189707	0.39414543	1.46E-06	1.33E-05
PLVAP	4.818609	2.3235557	1.47E-06	1.34E-05
FDFT1	4.81738	0.3777016	1.47E-06	1.34E-05
CIR1	4.8145366	0.18471618	1.49E-06	1.36E-05
EXOC6	4.812324	0.34794676	1.51E-06	1.37E-05
VOPP1	4.8102593	0.24002562	1.52E-06	1.39E-05
CSKMT	4.810125	0.7846036	1.53E-06	1.39E-05
RBM14	4.809418	0.47689867	1.53E-06	1.39E-05
FKBP5	4.802166	0.24565445	1.58E-06	1.44E-05
AC006978.1	4.8020735	0.46504134	1.59E-06	1.44E-05
MROH1	4.8011274	0.39201587	1.59E-06	1.45E-05
IDI1	4.8003726	0.35447323	1.60E-06	1.45E-05
FAM110B	4.798791	1.6351712	1.62E-06	1.47E-05
DPYD	4.7979755	0.24740477	1.62E-06	1.47E-05
AC116407.2	4.7964787	0.43267715	1.63E-06	1.48E-05
G3BP2	4.79642	0.2767276	1.63E-06	1.48E-05
NETO2	4.7931995	0.43531358	1.66E-06	1.50E-05
ST3GAL2	4.7888303	0.45906547	1.69E-06	1.54E-05
CCNG2	4.7875047	0.4425672	1.70E-06	1.55E-05
CHCHD2	4.782044	0.13031626	1.75E-06	1.59E-05
HNRNPA0	4.7813096	0.25272065	1.76E-06	1.59E-05
RASGRP2	4.775381	0.36861154	1.81E-06	1.64E-05
LSM6	4.774212	0.2271686	1.82E-06	1.65E-05
PNPLA6	4.771014	0.24293181	1.85E-06	1.67E-05
AL118558.3	4.7696934	0.77820385	1.86E-06	1.68E-05
DUSP23	4.768111	0.2210734	1.88E-06	1.69E-05
PLEKHF2	4.7669744	0.26764947	1.89E-06	1.70E-05
AC008957.3	4.766179	0.9283218	1.90E-06	1.71E-05
FRMD3	4.758263	0.42849413	1.97E-06	1.77E-05
AP003717.4	4.7554865	1.2844175	2.00E-06	1.80E-05
CRADD	4.746572	0.56925386	2.09E-06	1.87E-05
RNF144A	4.7426186	1.3729653	2.14E-06	1.91E-05
AP000692.1	4.7420006	1.6729821	2.14E-06	1.92E-05
CXorf21	4.740203	0.23746799	2.15E-06	1.93E-05
GPCPD1	4.7392344	0.17993686	2.16E-06	1.94E-05
TARSL2	4.7363153	0.5747278	2.20E-06	1.97E-05
AC020765.2	4.7342353	0.74500775	2.22E-06	1.99E-05
AL355881.1	4.7338214	0.8873109	2.23E-06	1.99E-05
IRF2BPL	4.7336454	0.2789144	2.22E-06	1.99E-05
C11orf71	4.7313857	0.39238447	2.25E-06	2.01E-05
HK3	4.7294993	0.22420864	2.27E-06	2.03E-05
EPOP	4.7285643	1.4339515	2.29E-06	2.04E-05
PLAGL1	4.7264876	0.34053013	2.30E-06	2.05E-05
N4BP2L1	4.724482	0.35428235	2.33E-06	2.07E-05
GDPD5	4.7237287	0.6451593	2.34E-06	2.08E-05
CHMP1A	4.723478	0.30733642	2.34E-06	2.08E-05
BEND3	4.72342	2.100507	2.35E-06	2.09E-05
ANXA3	4.7161713	1.0257636	2.43E-06	2.15E-05
HDAC11-AS1	4.711404	2.3630075	2.49E-06	2.21E-05
SEC24A	4.7003093	0.37439367	2.62E-06	2.32E-05
CLEC10A	4.6981163	0.40332583	2.65E-06	2.34E-05
FAM131A	4.69798	0.6397925	2.65E-06	2.35E-05
NRG1	4.695665	0.7907885	2.68E-06	2.37E-05
HPS1	4.6937265	0.21868901	2.70E-06	2.39E-05
CAPN7	4.6898594	0.36008516	2.76E-06	2.43E-05
NDUFB7	4.689558	0.18844773	2.76E-06	2.43E-05
CCDC121	4.6895065	1.9335897	2.77E-06	2.44E-05
CACNA1A	4.680125	0.52666956	2.89E-06	2.54E-05
LRMDA	4.679939	0.32064542	2.89E-06	2.54E-05
SBNO1	4.6788745	0.32796004	2.91E-06	2.56E-05
MMP25-AS1	4.675989	1.1621051	2.96E-06	2.60E-05
SNAI3	4.6756744	1.0980383	2.96E-06	2.60E-05
EMILIN2	4.674116	0.18221717	2.98E-06	2.61E-05
B3GNTL1	4.674113	0.53474873	2.98E-06	2.61E-05
THBS1	4.673322	0.6409588	2.99E-06	2.62E-05
OGA	4.673225	0.23460647	2.99E-06	2.62E-05
HDAC4	4.671776	0.5182477	3.01E-06	2.64E-05
AL031777.3	4.6716886	1.0784395	3.02E-06	2.65E-05
NOL4L	4.6703033	0.8427253	3.04E-06	2.66E-05
PIP5K1A	4.6662126	0.425776	3.09E-06	2.71E-05
TPRA1	4.663947	0.30215672	3.13E-06	2.73E-05
KCTD11	4.663025	0.8699093	3.15E-06	2.75E-05
CREM	4.6600456	0.18373509	3.19E-06	2.78E-05
ABTB2	4.655243	0.4942912	3.26E-06	2.85E-05
JAG1	4.65139	0.5066741	3.33E-06	2.90E-05
IDH2	4.647047	0.28504047	3.39E-06	2.96E-05
FAM241A	4.6461396	0.3321287	3.41E-06	2.97E-05
DDX39A	4.6450872	0.25568828	3.43E-06	2.98E-05
AC124068.2	4.6386847	2.3889883	3.55E-06	3.09E-05
UBE2D1	4.633074	0.16437165	3.63E-06	3.15E-05
MRPL33	4.630533	0.21633637	3.67E-06	3.18E-05
TDRD9	4.6286283	1.2042924	3.72E-06	3.22E-05
HIST1H2BJ	4.627981	0.7769211	3.73E-06	3.22E-05
KCNK13	4.6255016	1.4243402	3.78E-06	3.26E-05
CDKN2B	4.624297	0.71665925	3.79E-06	3.28E-05
COX6B1	4.6217794	0.11946375	3.83E-06	3.31E-05
ERC1	4.6174383	0.41667345	3.92E-06	3.38E-05
HIST1H4H	4.6170774	0.8256406	3.93E-06	3.39E-05
DTX2	4.6153493	0.38015115	3.96E-06	3.41E-05
AC007384.1	4.6117573	0.49795815	4.03E-06	3.46E-05
CMTM3	4.609758	0.2698295	4.06E-06	3.49E-05
RHEBL1	4.6033506	0.6946602	4.19E-06	3.60E-05
SPSB2	4.6024346	0.7121849	4.21E-06	3.62E-05
LRRC25	4.595646	0.2509814	4.35E-06	3.72E-05
AC010624.5	4.59445	2.4872787	4.40E-06	3.76E-05
RBKS	4.587626	0.84488493	4.52E-06	3.87E-05
NTMT1	4.5871797	0.31455898	4.53E-06	3.87E-05
SFSWAP	4.5840273	0.3545802	4.60E-06	3.93E-05
LAMP3	4.5838394	0.500672	4.60E-06	3.93E-05
LIN7A	4.582852	0.85047877	4.63E-06	3.95E-05
CASP8	4.579675	0.2805227	4.69E-06	4.00E-05
TPMT	4.579555	0.23946565	4.69E-06	4.00E-05
LSM7	4.579097	0.17741334	4.70E-06	4.01E-05
IFI27L2	4.57625	0.1655671	4.77E-06	4.06E-05
SEMA7A	4.574825	1.422571	4.82E-06	4.10E-05
ERN1	4.5740685	0.4028579	4.82E-06	4.10E-05
DNAJC15	4.573694	0.14411275	4.83E-06	4.11E-05
WDR82	4.57262	0.26854816	4.85E-06	4.13E-05
SPR	4.5718164	0.5278224	4.87E-06	4.14E-05
MALSU1	4.570733	0.306702	4.90E-06	4.16E-05
MTMR14	4.5702024	0.25968987	4.91E-06	4.17E-05
MCMBP	4.569335	0.2680408	4.93E-06	4.19E-05
ATP6V0A1	4.568809	0.23014554	4.94E-06	4.20E-05
ZNF687	4.5679517	0.6661027	4.97E-06	4.21E-05
AC015912.2	4.5667524	1.6070491	5.01E-06	4.25E-05
GET4	4.5508933	0.43257874	5.38E-06	4.55E-05
SNX27	4.54539	0.24573064	5.52E-06	4.66E-05
OTUD4	4.5396585	0.30918977	5.68E-06	4.78E-05
COX8A	4.538285	0.11517124	5.71E-06	4.81E-05
ID1	4.5380263	1.5744599	5.74E-06	4.83E-05
ZNF516	4.537063	0.51557505	5.75E-06	4.84E-05
ARAP1	4.5360785	0.21816318	5.77E-06	4.86E-05
NMRAL2P	4.534572	1.3003318	5.83E-06	4.90E-05
MYL12B	4.5341887	0.11430368	5.82E-06	4.89E-05
RAB9A	4.5337243	0.21873832	5.84E-06	4.91E-05
VAV1	4.532686	0.40104055	5.87E-06	4.93E-05
AC006449.6	4.531581	0.43851477	5.90E-06	4.95E-05
ECSIT	4.5308585	0.44466653	5.92E-06	4.97E-05
MAPKAP1	4.5301228	0.28644913	5.94E-06	4.98E-05
DTNBP1	4.52635	0.27828777	6.04E-06	5.07E-05
AL353807.5	4.522514	0.57515913	6.16E-06	5.16E-05
TREML2	4.520472	2.0416548	6.24E-06	5.22E-05
TRIR	4.5201797	0.14924867	6.22E-06	5.20E-05
FEM1C	4.5196533	0.35017848	6.24E-06	5.22E-05
TOR1A	4.5155454	0.29005414	6.36E-06	5.31E-05
IGLV4-69	4.5148883	3.3725092	6.42E-06	5.36E-05
PCGF3	4.5137706	0.37651333	6.42E-06	5.36E-05
RPS27	4.513177	0.09844607	6.43E-06	5.36E-05
PRKRA	4.5077114	0.39612067	6.60E-06	5.50E-05
CMTM8	4.5046225	1.2434988	6.71E-06	5.59E-05
CDK14	4.5026646	0.46232373	6.76E-06	5.63E-05
NUTM2A-AS1	4.496828	0.311364	6.95E-06	5.78E-05
ITGB8	4.4967375	0.5765266	6.96E-06	5.78E-05
TMEM131	4.4957256	0.2928057	6.98E-06	5.80E-05
C17orf107	4.493705	1.4262851	7.07E-06	5.87E-05
NACC2	4.4889407	0.5234592	7.21E-06	5.98E-05
AC110769.2	4.485262	0.9760186	7.34E-06	6.08E-05
ERV3-1	4.481457	0.67667574	7.47E-06	6.18E-05
SLC50A1	4.4779186	0.29071876	7.59E-06	6.27E-05
VPS18	4.4776015	0.36586827	7.60E-06	6.28E-05
HDAC5	4.4742146	0.45661914	7.73E-06	6.38E-05
TMEM164	4.472863	0.4073814	7.77E-06	6.42E-05
SNX3	4.4702487	0.13443716	7.86E-06	6.49E-05
PPP1CC	4.469077	0.23709239	7.91E-06	6.52E-05
KLHL24	4.4679613	0.35581875	7.95E-06	6.55E-05
STK26	4.465755	0.67239547	8.04E-06	6.62E-05
SGK3	4.462207	0.24513008	8.17E-06	6.71E-05
KDM5B	4.4608107	0.4821531	8.23E-06	6.75E-05
MFF	4.459101	0.24680464	8.29E-06	6.80E-05
PTPN1	4.4564548	0.21850638	8.39E-06	6.88E-05
RERE	4.456227	0.2641416	8.40E-06	6.88E-05
MAP2K6	4.4552402	0.54083943	8.44E-06	6.92E-05
CBR1	4.4511323	0.1592462	8.60E-06	7.04E-05
AC093627.4	4.450416	0.7066371	8.64E-06	7.07E-05
RTP4	4.4465055	0.2375743	8.78E-06	7.18E-05
TSHZ3	4.442456	0.5643337	8.96E-06	7.31E-05
DDX3X	4.441467	0.15888222	8.99E-06	7.33E-05
AP000240.1	4.441055	0.6825647	9.02E-06	7.35E-05
GRHPR	4.439194	0.329168	9.09E-06	7.41E-05
HSBP1	4.4374704	0.1236946	9.16E-06	7.46E-05
UBA1	4.4366527	0.19534789	9.20E-06	7.49E-05
BTN2A1	4.4360733	0.33081394	9.22E-06	7.51E-05
AC026979.2	4.4328556	0.38163373	9.36E-06	7.62E-05
AC109347.2	4.432817	1.9049826	9.39E-06	7.64E-05
SYNJ2	4.432167	0.5492575	9.40E-06	7.64E-05
HNRNPDL	4.430466	0.14268349	9.46E-06	7.69E-05
MAN2C1	4.4269176	0.326838	9.62E-06	7.81E-05
ATP13A3	4.4263515	0.19466552	9.65E-06	7.83E-05
NR2F6	4.4229445	1.3753824	9.83E-06	7.96E-05
AATK	4.4199023	0.965071	9.96E-06	8.06E-05
MCTP1	4.4174914	0.26398918	1.01E-05	8.13E-05
C9orf78	4.4174147	0.24102017	1.01E-05	8.13E-05
AC010226.1	4.416468	0.78772354	1.01E-05	8.17E-05
HAUS4	4.4111924	0.38229105	1.03E-05	8.36E-05
NUB1	4.410409	0.17314868	1.04E-05	8.38E-05
ZNF697	4.407312	0.68920535	1.05E-05	8.51E-05
MIIP	4.4059577	0.20972843	1.06E-05	8.55E-05
HSP90AB4P	4.4021325	1.250405	1.08E-05	8.72E-05
MPO	4.3999186	0.98884624	1.09E-05	8.79E-05
THAP3	4.396727	0.4760768	1.11E-05	8.89E-05
RAB5A	4.395992	0.23049924	1.11E-05	8.92E-05
KIAA1958	4.3928576	0.5285035	1.13E-05	9.04E-05
ADCY4	4.3874702	1.2264029	1.16E-05	9.27E-05
PIP4P1	4.3848424	0.31331465	1.17E-05	9.36E-05
AGFG1	4.3829255	0.22817771	1.18E-05	9.44E-05
AL021707.6	4.381281	0.63669306	1.19E-05	9.51E-05
RBM15	4.379061	0.5882268	1.20E-05	9.60E-05
SSBP4	4.3744693	0.35613883	1.23E-05	9.80E-05
LINC02362	4.3731513	1.1537989	1.23E-05	9.87E-05
SDC4	4.372529	0.27148435	1.24E-05	9.88E-05
AP1S1	4.3713517	0.3019248	1.24E-05	9.93E-05
AC092068.3	4.369581	4.7942386	1.26E-05	0.000100624
STX11	4.369207	0.15659824	1.25E-05	0.000100156
TMEM44-AS1	4.3679137	0.50789976	1.26E-05	0.000100758
LENG8	4.3647914	0.19455494	1.28E-05	0.000102086
AC010980.1	4.3646655	2.2124083	1.29E-05	0.000102565
JAZF1	4.3603663	0.32934	1.31E-05	0.00010403
7-Mar	4.3572907	0.25765115	1.32E-05	0.000105382
MAD2L1BP	4.355627	0.3841345	1.34E-05	0.000106175
INPP5D	4.353479	0.3031747	1.35E-05	0.000107163
FUS	4.3531046	0.15805985	1.35E-05	0.000107285
C19orf53	4.353049	0.16813265	1.35E-05	0.000107285
RBM47	4.35148	0.1422271	1.36E-05	0.000108034
AL645608.7	4.349387	0.5794993	1.37E-05	0.000109092
TBL2	4.349092	0.41810256	1.38E-05	0.000109153
C5orf30	4.3489995	1.0422076	1.38E-05	0.00010932
DCTN2	4.3475037	0.28458765	1.39E-05	0.00010983
DDX49	4.3471303	0.41474524	1.39E-05	0.000110029
AP1S3	4.346588	0.95687264	1.39E-05	0.00011036
LINC00623	4.3458147	0.6604578	1.40E-05	0.000110604
AC002511.1	4.344318	2.767343	1.41E-05	0.000111686
CUL1	4.3389497	0.22388737	1.44E-05	0.000113664
SFPQ	4.3378763	0.1711777	1.45E-05	0.000114119
TRIM11	4.3372483	0.5236209	1.45E-05	0.000114458
DOK1	4.33315	0.341462	1.48E-05	0.000116451
E2F4	4.331391	0.2838199	1.49E-05	0.000117337
EEF2	4.330258	0.14179479	1.50E-05	0.000117829
KAT5	4.327372	0.33054113	1.52E-05	0.000119409
AC073195.1	4.325088	0.8232743	1.54E-05	0.000120733
AL096870.10	4.3235893	0.5606552	1.55E-05	0.000121326
ATG4B	4.3230023	0.33598801	1.55E-05	0.000121596
UVRAG	4.3204293	0.24443586	1.57E-05	0.000122955
AC016831.5	4.3183546	0.3509877	1.58E-05	0.000124074
CLIC4	4.316166	0.21579501	1.60E-05	0.000125208
AC020656.2	4.3136663	2.7181554	1.62E-05	0.000127186
OAS2	4.311086	0.12881248	1.63E-05	0.00012797
DAXX	4.3099647	0.34344095	1.64E-05	0.000128616
POLR2A	4.307666	0.22436602	1.66E-05	0.000129868
CDKN2A	4.307648	0.75221777	1.66E-05	0.000129962
SCO1	4.306186	0.34391665	1.67E-05	0.000130592
IGKV2D-29	4.303565	3.1788461	1.70E-05	0.000132699
CHD3	4.301454	0.4831564	1.71E-05	0.000133292
UBE2A	4.29673	0.17029099	1.74E-05	0.000135906
MTMR3	4.2956057	0.33322585	1.75E-05	0.000136598
AC080023.1	4.293491	1.1776916	1.77E-05	0.000138005
ITPKC	4.2918468	0.7706733	1.78E-05	0.000138846
GPR137C	4.2903943	1.9270926	1.80E-05	0.000140068
SRPRA	4.28551	0.27662018	1.83E-05	0.000142606
NANS	4.2841773	0.1995995	1.84E-05	0.000143374
TMEM167B	4.283027	0.27937436	1.85E-05	0.000144073
AL499604.1	4.281942	0.96257883	1.87E-05	0.000144922
AC025580.2	4.280989	0.9291482	1.87E-05	0.000145392
MMAA	4.280863	0.58772725	1.87E-05	0.000145392
SMAD1	4.280692	0.54019165	1.87E-05	0.000145412
ATG2A	4.2804523	0.5813126	1.88E-05	0.000145632
IDS	4.2732263	0.31285667	1.94E-05	0.000150156
TMEM255B	4.2728972	0.53310806	1.94E-05	0.000150435
FDPSP3	4.269987	0.6299696	1.97E-05	0.000152212
AC024257.3	4.2697845	1.5749804	1.97E-05	0.000152642
SSH2	4.269055	0.36254764	1.97E-05	0.00015272
LAMTOR1	4.265936	0.15100127	2.00E-05	0.000154672
MICALL2	4.254782	0.52800536	2.11E-05	0.000162309
SIGLEC16	4.2540846	0.5994679	2.11E-05	0.000162773
TAF9	4.250825	0.1925201	2.14E-05	0.000164868
DDA1	4.24834	0.25538307	2.17E-05	0.000166562
NIPA2	4.247043	0.23415014	2.18E-05	0.000167378
UBE2E1	4.242291	0.21499564	2.22E-05	0.000170727
LINC01506	4.226891	0.32336256	2.38E-05	0.000182402
USP7	4.225033	0.2868433	2.40E-05	0.000183812
NTSR1	4.224635	0.6373618	2.41E-05	0.000184184
IWS1	4.2217875	0.29424423	2.44E-05	0.000186248
SRRM3	4.2212276	3.4952343	2.45E-05	0.000187496
CHRNB1	4.2139745	0.53057235	2.52E-05	0.000192633
NDUFA9	4.212395	0.34176028	2.54E-05	0.000193722
CASP4	4.207748	0.14512153	2.59E-05	0.000197284
DLC1	4.2050624	1.1308477	2.63E-05	0.000199836
IGHV3-7	4.2044516	5.5341988	2.65E-05	0.000201193
BTF3	4.200769	0.1271054	2.67E-05	0.000203079
ZNF669	4.199066	0.7133222	2.70E-05	0.000204723
B3GALT4	4.1973953	0.3539256	2.71E-05	0.000205935
LINC01137	4.1949024	0.5766513	2.75E-05	0.000208064
IGHV3-23	4.187132	3.4320893	2.85E-05	0.000215972
BMT2	4.1777177	0.4289805	2.96E-05	0.000223887
IL10RB-DT	4.177268	0.34860986	2.97E-05	0.000224241
MAP1S	4.168361	0.26281133	3.08E-05	0.000232663
NRN1	4.166219	1.0744213	3.12E-05	0.000234733
JMJD1C	4.1614575	0.17428398	3.18E-05	0.000239223
TESPA1	4.1584525	0.9644839	3.22E-05	0.000242378
FAM89A	4.157677	0.38952106	3.23E-05	0.000242984
CYB561D1	4.1575847	0.71478707	3.24E-05	0.000243213
SIRPD	4.1556425	0.65429145	3.26E-05	0.000245103
AL391121.1	4.1555014	0.898427	3.27E-05	0.000245318
CNPPD1	4.153794	0.29060784	3.29E-05	0.000246778
LINC00909	4.1504197	0.4338029	3.34E-05	0.000250282
HYMAI	4.149303	1.0314382	3.36E-05	0.000251746
DELE1	4.1485257	0.41429144	3.36E-05	0.000252153
NOS1AP	4.1482906	2.1431346	3.38E-05	0.000253068
NELFCD	4.1438994	0.44989908	3.43E-05	0.000256816
S100A6	4.1432753	0.07063871	3.44E-05	0.000257233
STRAP	4.140772	0.23672087	3.48E-05	0.000259991
CITED4	4.138021	1.1227541	3.53E-05	0.000263338
RAP1A	4.135788	0.14787936	3.55E-05	0.000265188
IL3RA	4.1352634	0.229315	3.56E-05	0.000265774
ID3	4.1314826	0.474721	3.63E-05	0.000269983
VHL	4.1306486	0.37804273	3.64E-05	0.000270743
CBR3	4.1297283	0.6554472	3.65E-05	0.000271884
EBPL	4.128313	0.3785099	3.67E-05	0.000273186
BX284668.6	4.1244006	1.9592671	3.75E-05	0.000278432
GNA13	4.1205206	0.14889288	3.80E-05	0.000282147
TMEM121B	4.1163034	0.8257473	3.87E-05	0.000287311
ANLN	4.113821	1.6926122	3.92E-05	0.00029088
CYP51A1	4.1023364	0.51590973	4.11E-05	0.00030403
ENTHD1	4.1017594	2.7443433	4.14E-05	0.000305833
AC007336.1	4.0972643	0.5824199	4.20E-05	0.000310287
RAB4B-EGLN2	4.0966487	1.9127741	4.22E-05	0.000311675
ASB6	4.0936213	0.58201337	4.27E-05	0.000314862
MED16	4.087138	0.33674875	4.39E-05	0.000323348
SIGLEC9	4.0863123	0.26779047	4.40E-05	0.000324394
NOCT	4.085052	0.7928579	4.43E-05	0.000326243
MICA	4.0808134	0.33901283	4.51E-05	0.000331651
TAF1D	4.080727	0.22399889	4.51E-05	0.000331655
CHST11	4.079038	0.17306855	4.54E-05	0.000333759
KIAA0040	4.0776157	0.22372037	4.57E-05	0.000335584
ARL15	4.076398	0.5371427	4.60E-05	0.00033728
SSR2	4.075379	0.17297485	4.62E-05	0.000338435
AL512791.2	4.0742097	1.4604895	4.65E-05	0.000340505
H6PD	4.068329	0.40630728	4.76E-05	0.000348008
TMED9	4.068006	0.17872642	4.76E-05	0.000348292
FASTK	4.066968	0.33645397	4.79E-05	0.000349775
PLXDC2	4.065506	0.16446191	4.81E-05	0.000351838
TRIM27	4.0630965	0.28898543	4.87E-05	0.000355391
AC009506.1	4.063067	0.5545414	4.87E-05	0.000355497
IFNAR1	4.062364	0.2049545	4.88E-05	0.000356366
LINC02265	4.062305	1.6846206	4.89E-05	0.000357026
TSSC4	4.061066	0.26031607	4.91E-05	0.000357998
WIPF1	4.057992	0.13859163	4.97E-05	0.0003623
ARIH2OS	4.0577354	0.677061	4.98E-05	0.000362931
SELENOI	4.056992	0.39036474	5.00E-05	0.000363773
AC083862.3	4.0519114	0.37656385	5.11E-05	0.000371088
BEX1	4.051473	0.8401499	5.12E-05	0.000371923
MYLK3	4.0476074	4.190913	5.22E-05	0.000378779
WAC-AS1	4.046801	0.42758694	5.22E-05	0.000378488
PLAGL2	4.0466084	0.5247507	5.22E-05	0.000378736
AL669831.1	4.0446258	0.61766505	5.27E-05	0.000381446
MPG	4.042675	0.24932493	5.31E-05	0.000384162
GPRC5C	4.042376	1.4162142	5.33E-05	0.000385374
UNC93B3	4.040937	2.3927932	5.36E-05	0.00038771
MSRB2	4.0409164	0.2342395	5.35E-05	0.000386696
TNS3	4.0384636	0.16041811	5.40E-05	0.000390485
CITED2	4.0368233	0.1857532	5.44E-05	0.000392967
[truncated: 36,650 more rows]
